# Supplementary material for: Emergence and spread of two SARS-CoV-2 variants of interest in Nigeria
Source: Nat Commun. 2023 Feb 13;14:811. doi: 10.1038/s41467-023-36449-5 (PMC9924892; doi:10.1038/s41467-023-36449-5)
Supplement: Supplementary file 4 — Source Data [file 41467_2023_36449_MOESM4_ESM.xlsx]

## Sheet: Figure 1a and b
Figure 1a and b	Genomic epidemiology of SARS-CoV-2 in Nigeria.	A) Reported daily news Epicurve of SARS-CoV-2 cases in Nigeria (blue bars) in Nigeria and genomes produced assembled during the first three waves (red line) with the y-axis transformed to a log-scale. B) Time-varying sampling fraction of genomes produced in this study per new cases
	date	new_cases	genomes	fraction
	2020-02-28	1	1	1
	2020-03-01	0	0	0
	2020-03-08	1	0	0
	2020-03-15	16	1	0.0625
	2020-03-22	43	8	0.186047
	2020-03-29	143	15	0.104895
	2020-04-05	110	5	0.0454545
	2020-04-12	55	1	0.0181818
	2020-04-19	809	23	0.0284302
	2020-04-26	1206	15	0.0124378
	2020-05-03	1763	13	0.00737379
	2020-05-10	1470	23	0.0156463
	2020-05-17	1905	12	0.00629921
	2020-05-24	2329	8	0.00343495
	2020-05-31	2378	11	0.00462574
	2020-06-07	3449	20	0.00579878
	2020-06-14	4126	8	0.00193892
	2020-06-21	4269	13	0.00304521
	2020-06-28	4090	11	0.00268949
	2020-07-05	3820	17	0.00445026
	2020-07-12	4120	7	0.00169903
	2020-07-19	3870	3	0.000775194
	2020-07-26	3560	2	0.000561798
	2020-08-02	2603	6	0.00230503
	2020-08-09	2630	0	0
	2020-08-16	3135	2	0.000637959
	2020-08-23	1822	0	0
	2020-08-30	1178	4	0.00339559
	2020-09-06	1272	0	0
	2020-09-13	968	0	0
	2020-09-20	1053	0	0
	2020-09-27	1089	0	0
	2020-10-04	816	2	0.00245098
	2020-10-11	1204	2	0.00166113
	2020-10-18	623	0	0
	2020-10-25	923	0	0
	2020-11-01	937	0	0
	2020-11-08	1206	3	0.00248756
	2020-11-15	1232	2	0.00162338
	2020-11-22	1102	10	0.00907441
	2020-11-29	1607	22	0.0136901
	2020-12-06	3820	10	0.0026178
	2020-12-13	5176	16	0.00309119
	2020-12-20	5643	16	0.00283537
	2020-12-27	5587	26	0.00465366
	2021-01-03	8315	82	0.0098617
	2021-01-10	11465	69	0.00601832
	2021-01-17	11659	34	0.0029162
	2021-01-24	9955	49	0.00492215
	2021-01-31	8685	30	0.00345423
	2021-02-07	6422	35	0.00545002
	2021-02-14	5889	39	0.00662252
	2021-02-21	3864	29	0.00750518
	2021-02-28	2820	32	0.0113475
	2021-03-07	2300	11	0.00478261
	2021-03-14	1114	6	0.005386
	2021-03-21	838	1	0.00119332
	2021-03-28	624	3	0.00480769
	2021-04-04	623	0	0
	2021-04-11	411	0	0
	2021-04-18	537	0	0
	2021-04-25	469	0	0
	2021-05-02	229	4	0.0174672
	2021-05-09	320	0	0
	2021-05-16	277	1	0.00361011
	2021-05-23	306	2	0.00653595
	2021-05-30	471	6	0.0127389
	2021-06-06	303	1	0.00330033
	2021-06-13	96	0	0
	2021-06-20	275	2	0.00727273
	2021-06-27	373	12	0.0321716
	2021-07-04	737	9	0.0122117
	2021-07-11	789	9	0.0114068
	2021-07-18	1566	10	0.0063857
	2021-07-25	3013	86	0.028543
	2021-08-02	3707	145	0.0391152
	2021-08-08	4347	286	0.0657925
	2021-08-15	4673	179	0.0383052
	2021-08-22	4348	207	0.0476081
	2021-08-29	2661	183	0.0687711
	2021-09-05	5061	121	0.0239083
	2021-09-12	2925	38	0.0129915
	2021-09-19	2571	24	0.00933489
	2021-09-26	1877	23	0.0122536
	2021-10-03	1540	7	0.00454545
	2021-10-10	1555	1	0.000643087
	2021-10-17	1122	0	0
	2021-10-24	1592	0	0
	2021-10-31	740	4	0.00540541
	2021-11-07	500	2	0.004

## Sheet: Figure 1c and d
Figure 1c and d	C) Geographic distribution of sequences generated in the current study. The map of Nigeria shows the number of genomes from states across the country as region colour and marker size display lineages per state. D) Lineage frequency profile for the study period. The frequency of PANGO lineages across the country over a period of 80 weeks. Lineages that are not VOCs or VOIs, or that do not appear m…
	id	sample_date	Country	State	latitude	longitude	lineage	number_of_samples
	CV-1	2020-02-27	Nigeria	Lagos	6.45407	3.39467	B.1.1	1
	CV155	2020-03-21	Nigeria	Edo State	6.6342	5.9304	B.40	1
	CV156	2020-03-23	Nigeria	Rivers State	4.8396	6.9112	B.40	1
	CV34	2020-03-24	Nigeria	Oyo State	8.1574	3.6147	B.40	1
	CV161	2020-03-25	Nigeria	Edo State	6.6342	5.9304	B.1	1
	CV158	2020-03-25	Nigeria	Enugu State	6.5364	7.4356	A	1
	CV159	2020-03-25	Nigeria	Enugu State	6.5364	7.4356	A	1
	CV157	2020-03-26	Nigeria	Edo State	6.6342	5.9304	B.40	1
	CV3-1	2020-03-27	Nigeria	Osun State	7.5629	4.52	B.40	1
	CV29-1	2020-03-27	Nigeria	Oyo State	8.1574	3.6147	B.1	1
	CV22-1	2020-03-29	Nigeria	Ogun State	6.998	3.4737	B.40	1
	CV11-1	2020-03-29	Nigeria	Osun State	7.5629	4.52	A	1
	CV12-1	2020-03-29	Nigeria	Osun State	7.5629	4.52	A	1
	CV14-1	2020-03-29	Nigeria	Osun State	7.5629	4.52	A	1
	CV17-1	2020-03-29	Nigeria	Osun State	7.5629	4.52	A	1
	CV18-1	2020-03-29	Nigeria	Osun State	7.5629	4.52	A	1
	CV20-1	2020-03-29	Nigeria	Osun State	7.5629	4.52	A	1
	CV21	2020-03-29	Nigeria	Osun State	7.5629	4.52	A	1
	CV4	2020-03-29	Nigeria	Osun State	7.5629	4.52	A	1
	CV5-1	2020-03-29	Nigeria	Osun State	7.5629	4.52	A	1
	CV8-1	2020-03-29	Nigeria	Osun State	7.5629	4.52	A	1
	CV9-1	2020-03-29	Nigeria	Osun State	7.5629	4.52	B.1	1
	CV162	2020-03-30	Nigeria	Delta State	5.704	5.9339	B.1	1
	CV160	2020-03-31	Nigeria	Edo State	6.6342	5.9304	B.40	1
	CV35-1	2020-04-02	Nigeria	Oyo State	8.1574	3.6147	B.40	1
	CV262	2020-04-05	Nigeria	Lagos	6.45407	3.39467	B.40	1
	CV163	2020-04-09	Nigeria	Edo State	6.6342	5.9304	B.1	1
	CV257	2020-04-09	Nigeria	Lagos	6.45407	3.39467	B.1	1
	CV370	2020-04-09	Nigeria	Lagos	6.45407	3.39467	others	1
	CV24-1	2020-04-10	Nigeria	Kwara State	8.9669	4.3874	B.1	1
	CV164	2020-04-18	Nigeria	Akwa-Ibom State	4.9057	7.8537	B.1	1
	CV326	2020-04-19	Nigeria	Borno State	11.8846	13.152	A	1
	CV58	2020-04-19	Nigeria	Ekiti State	7.719	5.311	B.1.1.487	1
	CV233	2020-04-20	Nigeria	Kaduna State	10.3764	7.7095	B.1.462	1
	CV253	2020-04-20	Nigeria	Lagos	6.45407	3.39467	others	1
	CV255	2020-04-20	Nigeria	Lagos	6.45407	3.39467	B.1.1.487	1
	CV256	2020-04-20	Nigeria	Lagos	6.45407	3.39467	B.1.1.487	1
	CV369	2020-04-20	Nigeria	Lagos	6.45407	3.39467	B.1.1	1
	CV275	2020-04-23	Nigeria	Borno State	11.8846	13.152	A	1
	CV47	2020-04-23	Nigeria	Ekiti State	7.719	5.311	B.1.1.487	1
	CV50	2020-04-23	Nigeria	Ekiti State	7.719	5.311	B.1.1.487	1
	CV42	2020-04-23	Nigeria	Osun State	7.5629	4.52	others	1
	CV327	2020-04-24	Nigeria	Borno State	11.8846	13.152	B.1	1
	CV165	2020-04-24	Nigeria	Edo State	6.6342	5.9304	B.1.1	1
	CV208	2020-04-24	Nigeria	Edo State	6.6342	5.9304	B.1	1
	CV57	2020-04-24	Nigeria	Oyo State	8.1574	3.6147	B.1.1	1
	CV328	2020-04-25	Nigeria	Borno State	11.8846	13.152	A	1
	CV329	2020-04-25	Nigeria	Borno State	11.8846	13.152	B.1.462	1
	CV252	2020-04-25	Nigeria	Kano State	11.7471	8.5247	B.1.1.487	1
	CV258	2020-04-25	Nigeria	Kogi State	7.7337	6.6906	B.1.1	1
	CV254	2020-04-25	Nigeria	Lagos	6.45407	3.39467	others	1
	CV259	2020-04-25	Nigeria	Lagos	6.45407	3.39467	B.1.1	1
	CV367	2020-04-25	Nigeria	Lagos	6.45407	3.39467	B.1.1	1
	CV368	2020-04-25	Nigeria	Lagos	6.45407	3.39467	B.1	1
	CV330	2020-04-26	Nigeria	Borno State	11.8846	13.152	A	1
	CV331	2020-04-26	Nigeria	Borno State	11.8846	13.152	A	1
	CV193	2020-04-26	Nigeria	Edo State	6.6342	5.9304	B.1	1
	CV276	2020-04-27	Nigeria	Borno State	11.8846	13.152	B.1	1
	CV277	2020-04-27	Nigeria	Borno State	11.8846	13.152	B.1.462	1
	CV278	2020-04-27	Nigeria	Borno State	11.8846	13.152	B.1.462	1
	CV333	2020-04-27	Nigeria	Borno State	11.8846	13.152	B.1.1	1
	CV335	2020-04-29	Nigeria	Borno State	11.8846	13.152	B.1	1
	CV61	2020-04-29	Nigeria	Kwara State	8.9669	4.3874	B.1	1
	CV336	2020-05-01	Nigeria	Borno State	11.8846	13.152	A	1
	CV337	2020-05-01	Nigeria	Borno State	11.8846	13.152	B.1.462	1
	CV234	2020-05-02	Nigeria	Abuja	8.8941	7.186	A	1
	CV279	2020-05-02	Nigeria	Borno State	11.8846	13.152	B.1.462	1
	CV251	2020-05-02	Nigeria	Katsina State	12.3797	7.6306	B.1.1	1
	CV359	2020-05-02	Nigeria	Katsina State	12.3797	7.6306	A	1
	CV338	2020-05-03	Nigeria	Borno State	11.8846	13.152	B.1	1
	CV339	2020-05-03	Nigeria	Borno State	11.8846	13.152	B.1	1
	CV51	2020-05-03	Nigeria	Oyo State	8.1574	3.6147	B.1	1
	CV341	2020-05-04	Nigeria	Borno State	11.8846	13.152	B.1.462	1
	CV343	2020-05-04	Nigeria	Borno State	11.8846	13.152	B.1.462	1
	CV215	2020-05-04	Nigeria	Edo State	6.6342	5.9304	B.1.1	1
	CV444	2020-05-04	Nigeria	Nasarawa State	8.4998	8.1997	B.1.1	1
	CV280	2020-05-05	Nigeria	Borno State	11.8846	13.152	B.1.462	1
	CV344	2020-05-06	Nigeria	Borno State	11.8846	13.152	B.1.462	1
	CV345	2020-05-08	Nigeria	Borno State	11.8846	13.152	A	1
	CV48	2020-05-08	Nigeria	Kwara State	8.9669	4.3874	A	1
	CV52	2020-05-09	Nigeria	Kwara State	8.9669	4.3874	B.1.1	1
	CV63	2020-05-09	Nigeria	Kwara State	8.9669	4.3874	B.1.1	1
	CV449	2020-05-10	Nigeria	Abuja	8.8941	7.186	L.3	1
	CV450	2020-05-10	Nigeria	Abuja	8.8941	7.186	L.3	1
	CV448	2020-05-10	Nigeria	Katsina State	12.3797	7.6306	B.1.1	1
	CV451	2020-05-10	Nigeria	Katsina State	12.3797	7.6306	A	1
	CV453	2020-05-11	Nigeria	Abuja	8.8941	7.186	B.1.1	1
	CV45	2020-05-11	Nigeria	Osun State	7.5629	4.52	others	1
	CV53	2020-05-11	Nigeria	Osun State	7.5629	4.52	B.1.462	1
	CV135	2020-05-12	Nigeria	Ebonyi State	6.2649	8.0137	B.1	1
	CV454	2020-05-12	Nigeria	Niger State	9.9309	5.5983	B.1.462	1
	CV66	2020-05-13	Nigeria	Oyo State	8.1574	3.6147	B.1.462	1
	CV54	2020-05-14	Nigeria	Ekiti State	7.719	5.311	B.1.1	1
	CV261	2020-05-14	Nigeria	Lagos	6.45407	3.39467	B.1.1	1
	CV263	2020-05-14	Nigeria	Lagos	6.45407	3.39467	B.40	1
	CV264	2020-05-14	Nigeria	Lagos	6.45407	3.39467	B.1.1	1
	CV265	2020-05-14	Nigeria	Lagos	6.45407	3.39467	B.1.1	1
	CV371	2020-05-14	Nigeria	Lagos	6.45407	3.39467	B.1.1	1
	CV71	2020-05-15	Nigeria	Ondo State	6.9149	5.1478	others	1
	CV346	2020-05-16	Nigeria	Borno State	11.8846	13.152	B.1.1	1
	CV266	2020-05-16	Nigeria	Lagos	6.45407	3.39467	B.1.1	1
	CV374	2020-05-16	Nigeria	Lagos	6.45407	3.39467	B.1.1	1
	CV380	2020-05-16	Nigeria	Lagos	6.45407	3.39467	B.1.1	1
	CV260	2020-05-16	Nigeria	Ogun State	6.998	3.4737	B.1.1	1
	CV55	2020-05-16	Nigeria	Oyo State	8.1574	3.6147	B.1.336	1
	CV347	2020-05-17	Nigeria	Borno State	11.8846	13.152	B.1.467	1
	CV69	2020-05-17	Nigeria	Oyo State	8.1574	3.6147	B.1	1
	CV348	2020-05-18	Nigeria	Borno State	11.8846	13.152	A	1
	CV349	2020-05-19	Nigeria	Borno State	11.8846	13.152	A	1
	CV60	2020-05-19	Nigeria	Ekiti State	7.719	5.311	B.1.1	1
	CV388	2020-05-19	Nigeria	Lagos	6.45407	3.39467	others	1
	CV375	2020-05-20	Nigeria	Lagos	6.45407	3.39467	B.1.1	1
	CV72	2020-05-21	Nigeria	Ondo State	6.9149	5.1478	B.1.1.10	1
	CV378	2020-05-22	Nigeria	Lagos	6.45407	3.39467	B.1	1
	CV383	2020-05-22	Nigeria	Lagos	6.45407	3.39467	B.1	1
	CV386	2020-05-22	Nigeria	Lagos	6.45407	3.39467	B.1.1	1
	CV350	2020-05-23	Nigeria	Borno State	11.8846	13.152	B.1.462	1
	CV43	2020-05-24	Nigeria	Ondo State	6.9149	5.1478	B.1.462	1
	CV44	2020-05-24	Nigeria	Ondo State	6.9149	5.1478	B.1.1.10	1
	CV461	2020-05-26	Nigeria	Nasarawa State	8.4998	8.1997	L.3	1
	CV384	2020-05-27	Nigeria	Lagos	6.45407	3.39467	B.1.1	1
	CV387	2020-05-29	Nigeria	Ogun State	6.998	3.4737	B.1	1
	CV46	2020-05-29	Nigeria	Osun State	7.5629	4.52	others	1
	CV379	2020-05-30	Nigeria	Lagos	6.45407	3.39467	B.1.1	1
	CV385	2020-05-30	Nigeria	Lagos	6.45407	3.39467	B.1.1	1
	CV240	2020-05-31	Nigeria	Nasarawa State	8.4998	8.1997	B.1.1	1
	CV351	2020-05-31	Nigeria	Nasarawa State	8.4998	8.1997	B.1.1.484	1
	CV235	2020-05-31	Nigeria	Niger State	9.9309	5.5983	B.1	1
	CV352	2020-06-01	Nigeria	Benue State	7.3369	8.7404	B.1.462	1
	CV115	2020-06-01	Nigeria	Ekiti State	7.719	5.311	B.1.1	1
	CV237	2020-06-01	Nigeria	Niger State	9.9309	5.5983	B.1.1	1
	CV238	2020-06-02	Nigeria	Abuja	8.8941	7.186	B.1.467	1
	CV121	2020-06-02	Nigeria	Ondo State	6.9149	5.1478	B.1.1	1
	CV119	2020-06-03	Nigeria	Osun State	7.5629	4.52	B.1.467	1
	CV127	2020-06-06	Nigeria	Oyo State	8.1574	3.6147	B.1	1
	CV130	2020-06-06	Nigeria	Oyo State	8.1574	3.6147	others	1
	CV153	2020-06-09	Nigeria	Ondo State	6.9149	5.1478	others	1
	CV168	2020-06-09	Nigeria	Oyo State	8.1574	3.6147	B.1.336	1
	CV169	2020-06-09	Nigeria	Oyo State	8.1574	3.6147	B.1.1	1
	CV179	2020-06-09	Nigeria	Oyo State	8.1574	3.6147	B.1.1	1
	CV180	2020-06-09	Nigeria	Oyo State	8.1574	3.6147	B.1	1
	CV144	2020-06-10	Nigeria	Ondo State	6.9149	5.1478	B.1	1
	CV167	2020-06-10	Nigeria	Oyo State	8.1574	3.6147	B.1.336	1
	CV239	2020-06-11	Nigeria	Nasarawa State	8.4998	8.1997	B.1.1	1
	CV172	2020-06-11	Nigeria	Oyo State	8.1574	3.6147	B.1.1	1
	CV176	2020-06-11	Nigeria	Oyo State	8.1574	3.6147	B.1.1	1
	CV308	2020-06-12	Nigeria	Akwa-Ibom State	4.9057	7.8537	B.1	1
	CV170	2020-06-12	Nigeria	Oyo State	8.1574	3.6147	B.1.1	1
	CV171	2020-06-12	Nigeria	Oyo State	8.1574	3.6147	B.1	1
	CV174	2020-06-12	Nigeria	Oyo State	8.1574	3.6147	B.1.1	1
	CV154	2020-06-13	Nigeria	Ondo State	6.9149	5.1478	others	1
	CV173	2020-06-13	Nigeria	Oyo State	8.1574	3.6147	B.1.1	1
	CV182	2020-06-13	Nigeria	Oyo State	8.1574	3.6147	B.1.1	1
	CV183	2020-06-13	Nigeria	Oyo State	8.1574	3.6147	B.1.1	1
	CV184	2020-06-13	Nigeria	Oyo State	8.1574	3.6147	B.1.1	1
	CV185	2020-06-13	Nigeria	Oyo State	8.1574	3.6147	B.1.1	1
	CV390	2020-06-15	Nigeria	Lagos	6.45407	3.39467	B.1.1	1
	CV152	2020-06-16	Nigeria	Ondo State	6.9149	5.1478	B.1.1	1
	CV186	2020-06-16	Nigeria	Oyo State	8.1574	3.6147	B.1.1	1
	CV189	2020-06-16	Nigeria	Oyo State	8.1574	3.6147	others	1
	CV145	2020-06-17	Nigeria	Ondo State	6.9149	5.1478	B.1.1	1
	CV192	2020-06-17	Nigeria	Oyo State	8.1574	3.6147	B.1.1	1
	CV147	2020-06-19	Nigeria	Osun State	7.5629	4.52	B.1	1
	CV150	2020-06-19	Nigeria	Osun State	7.5629	4.52	B.1	1
	CV353	2020-06-23	Nigeria	Abuja	8.8941	7.186	B.1.462	1
	CV286	2020-06-23	Nigeria	Osun State	7.5629	4.52	B.1.467	1
	CV354	2020-06-24	Nigeria	Abuja	8.8941	7.186	B.1.467	1
	CV285	2020-06-24	Nigeria	Osun State	7.5629	4.52	B.1.1	1
	CV267	2020-06-25	Nigeria	Akwa-Ibom State	4.9057	7.8537	B.1	1
	CV311	2020-06-25	Nigeria	Akwa-Ibom State	4.9057	7.8537	B.1.1	1
	CV242	2020-06-26	Nigeria	Abuja	8.8941	7.186	B.1.467	1
	CV355	2020-06-26	Nigeria	Abuja	8.8941	7.186	B.1.1.484	1
	CV356	2020-06-26	Nigeria	Abuja	8.8941	7.186	B.1.1	1
	CV357	2020-06-26	Nigeria	Abuja	8.8941	7.186	B.1.1	1
	CV268	2020-06-27	Nigeria	Akwa-Ibom State	4.9057	7.8537	B.1	1
	CV313	2020-06-27	Nigeria	Akwa-Ibom State	4.9057	7.8537	B.1	1
	CV287	2020-06-27	Nigeria	Osun State	7.5629	4.52	B.1	1
	CV269	2020-06-29	Nigeria	Akwa-Ibom State	4.9057	7.8537	B.1.1.10	1
	CV270	2020-06-29	Nigeria	Akwa-Ibom State	4.9057	7.8537	B.1.1.10	1
	CV314	2020-06-29	Nigeria	Akwa-Ibom State	4.9057	7.8537	B.1.1	1
	CV315	2020-06-29	Nigeria	Akwa-Ibom State	4.9057	7.8537	B.1	1
	CV49	2020-06-30	Nigeria	Ondo State	6.9149	5.1478	B.1	1
	CV288	2020-06-30	Nigeria	Osun State	7.5629	4.52	B.1.1	1
	CV360	2020-07-01	Nigeria	Abuja	8.8941	7.186	B.1.1.484	1
	CV271	2020-07-01	Nigeria	Akwa-Ibom State	4.9057	7.8537	B.1.462	1
	CV244	2020-07-02	Nigeria	Niger State	9.9309	5.5983	B.1.462	1
	CV290	2020-07-03	Nigeria	Osun State	7.5629	4.52	B.1.467	1
	CV317	2020-07-04	Nigeria	Akwa-Ibom State	4.9057	7.8537	B.1.1.10	1
	CV243	2020-07-05	Nigeria	Benue State	7.3369	8.7404	B.1.467	1
	CV245	2020-07-07	Nigeria	Abuja	8.8941	7.186	B.1.1	1
	CV246	2020-07-07	Nigeria	Abuja	8.8941	7.186	B.1.462	1
	CV362	2020-07-07	Nigeria	Abuja	8.8941	7.186	L.3	1
	CV363	2020-07-07	Nigeria	Abuja	8.8941	7.186	L.3	1
	CV292	2020-07-07	Nigeria	Osun State	7.5629	4.52	B.1.1.487	1
	CV293	2020-07-07	Nigeria	Osun State	7.5629	4.52	B.1.1	1
	CV247	2020-07-08	Nigeria	Abuja	8.8941	7.186	L.3	1
	CV517	2020-07-08	Nigeria	Borno State	11.8846	13.152	others	1
	CV294	2020-07-08	Nigeria	Osun State	7.5629	4.52	B.1.1.487	1
	CV295	2020-07-08	Nigeria	Osun State	7.5629	4.52	B.1.467	1
	CV248	2020-07-09	Nigeria	Abuja	8.8941	7.186	B.1	1
	CV366	2020-07-09	Nigeria	Abuja	8.8941	7.186	B.1.1	1
	CV249	2020-07-10	Nigeria	Abuja	8.8941	7.186	B.1	1
	CV250	2020-07-10	Nigeria	Abuja	8.8941	7.186	B.1.1	1
	CV394	2020-07-10	Nigeria	Kwara State	8.9669	4.3874	B.1.1	1
	CV395	2020-07-10	Nigeria	Kwara State	8.9669	4.3874	B.1.462	1
	CV272	2020-07-12	Nigeria	Akwa-Ibom State	4.9057	7.8537	others	1
	CV399	2020-07-12	Nigeria	Kwara State	8.9669	4.3874	B.1.1	1
	CV400	2020-07-12	Nigeria	Kwara State	8.9669	4.3874	B.1	1
	CV401	2020-07-12	Nigeria	Kwara State	8.9669	4.3874	B.1.467	1
	CV319	2020-07-17	Nigeria	Akwa-Ibom State	4.9057	7.8537	B.1.1	1
	CV320	2020-07-17	Nigeria	Akwa-Ibom State	4.9057	7.8537	B.1.1.10	1
	CV321	2020-07-17	Nigeria	Akwa-Ibom State	4.9057	7.8537	B.1.1.10	1
	CV273	2020-07-20	Nigeria	Akwa-Ibom State	4.9057	7.8537	B.1	1
	CV322	2020-07-20	Nigeria	Akwa-Ibom State	4.9057	7.8537	B.1	1
	CV274	2020-07-25	Nigeria	Akwa-Ibom State	4.9057	7.8537	B.1.1.10	1
	CV324	2020-07-27	Nigeria	Akwa-Ibom State	4.9057	7.8537	B.1	1
	CV493	2020-07-27	Nigeria	Lagos	6.45407	3.39467	others	1
	CV296	2020-08-03	Nigeria	Osun State	7.5629	4.52	B.1.1	1
	CV297	2020-08-04	Nigeria	Osun State	7.5629	4.52	others	1
	CV526	2020-08-06	Nigeria	Abuja	8.8941	7.186	L.3	1
	CV527	2020-08-07	Nigeria	Abuja	8.8941	7.186	B.1.1	1
	CV299	2020-08-07	Nigeria	Osun State	7.5629	4.52	B.1.1	1
	CV528	2020-08-08	Nigeria	Abuja	8.8941	7.186	L.3	1
	CV389	2020-08-17	Nigeria	Lagos	6.45407	3.39467	B.1	1
	CV303	2020-08-17	Nigeria	Osun State	7.5629	4.52	B.1.1	1
	CV300	2020-08-31	Nigeria	Osun State	7.5629	4.52	B.1.336	1
	CV301	2020-09-01	Nigeria	Osun State	7.5629	4.52	B.1.336	1
	CV302	2020-09-03	Nigeria	Osun State	7.5629	4.52	B.1.336	1
	CV529	2020-09-05	Nigeria	Abuja	8.8941	7.186	L.3	1
	CV304	2020-10-05	Nigeria	Osun State	7.5629	4.52	B.1.1	1
	CV306	2020-10-09	Nigeria	Osun State	7.5629	4.52	B.1.1	1
	CV305	2020-10-11	Nigeria	Osun State	7.5629	4.52	B.1.1	1
	CV307	2020-10-12	Nigeria	Osun State	7.5629	4.52	B.1.1	1
	CV283	2020-11-08	Nigeria	Oyo State	8.1574	3.6147	B.1	1
	CV531	2020-11-11	Nigeria	Zamfara State	12.1222	6.2236	B.1.462	1
	CV536	2020-11-12	Nigeria	Abuja	8.8941	7.186	B.1.1.487	1
	CV532	2020-11-15	Nigeria	Abuja	8.8941	7.186	L.3	1
	CV533	2020-11-17	Nigeria	Abuja	8.8941	7.186	B.1.1.487	1
	CV525	2020-11-23	Nigeria	Lagos	6.45407	3.39467	L.3	1
	CV627	2020-11-23	Nigeria	Lagos	6.45407	3.39467	B.1.1.487	1
	CV629	2020-11-23	Nigeria	Lagos	6.45407	3.39467	B.1.1.487	1
	CV534	2020-11-24	Nigeria	Abuja	8.8941	7.186	B.1.1.487	1
	CV535	2020-11-24	Nigeria	Abuja	8.8941	7.186	B.1.1.487	1
	CV626	2020-11-24	Nigeria	Lagos	6.45407	3.39467	B.1.1.487	1
	CV628	2020-11-25	Nigeria	Lagos	6.45407	3.39467	others	1
	CV630	2020-11-25	Nigeria	Lagos	6.45407	3.39467	B.1.1.487	1
	CV631	2020-11-26	Nigeria	Lagos	6.45407	3.39467	B.1.1.487	1
	CV632	2020-11-26	Nigeria	Lagos	6.45407	3.39467	B.1	1
	CV539	2020-11-30	Nigeria	Abuja	8.8941	7.186	L.3	1
	CV541	2020-12-01	Nigeria	Abuja	8.8941	7.186	B.1.1	1
	CV566	2020-12-01	Nigeria	Kwara State	8.9669	4.3874	B.1.1.487	1
	CV651	2020-12-02	Nigeria	Edo State	6.6342	5.9304	B.1.1.487	1
	CV542	2020-12-03	Nigeria	Abuja	8.8941	7.186	L.3	1
	CV543	2020-12-03	Nigeria	Abuja	8.8941	7.186	L.3	1
	CV544	2020-12-03	Nigeria	Abuja	8.8941	7.186	B.1	1
	CV652	2020-12-03	Nigeria	Edo State	6.6342	5.9304	B.1.1	1
	CV653	2020-12-03	Nigeria	Edo State	6.6342	5.9304	B.1.1.487	1
	CV654	2020-12-03	Nigeria	Edo State	6.6342	5.9304	B.1.1.487	1
	CV567	2020-12-03	Nigeria	Kwara State	8.9669	4.3874	B.1.1.487	1
	CV568	2020-12-03	Nigeria	Kwara State	8.9669	4.3874	L.3	1
	CV570	2020-12-03	Nigeria	Kwara State	8.9669	4.3874	B.1.1.487	1
	CV655	2020-12-04	Nigeria	Edo State	6.6342	5.9304	B.1.1	1
	CV656	2020-12-04	Nigeria	Edo State	6.6342	5.9304	B.1.1	1
	CV657	2020-12-04	Nigeria	Edo State	6.6342	5.9304	B.1.1	1
	CV571	2020-12-04	Nigeria	Kwara State	8.9669	4.3874	B.1.1	1
	CV572	2020-12-04	Nigeria	Kwara State	8.9669	4.3874	B.1	1
	CV573	2020-12-04	Nigeria	Kwara State	8.9669	4.3874	L.3	1
	CV575	2020-12-04	Nigeria	Kwara State	8.9669	4.3874	B.1.1	1
	CV576	2020-12-04	Nigeria	Kwara State	8.9669	4.3874	B.1.1	1
	CV578	2020-12-04	Nigeria	Kwara State	8.9669	4.3874	L.3	1
	CV579	2020-12-06	Nigeria	Kwara State	8.9669	4.3874	L.3	1
	CV582	2020-12-06	Nigeria	Kwara State	8.9669	4.3874	B.1	1
	CV545	2020-12-07	Nigeria	Abuja	8.8941	7.186	L.3	1
	CV584	2020-12-07	Nigeria	Kwara State	8.9669	4.3874	B.1.1.487	1
	CV658	2020-12-09	Nigeria	Edo State	6.6342	5.9304	B.1.1	1
	CV547	2020-12-11	Nigeria	Abuja	8.8941	7.186	others	1
	CV549	2020-12-11	Nigeria	Abuja	8.8941	7.186	A	1
	CV550	2020-12-11	Nigeria	Abuja	8.8941	7.186	B.1.1.10	1
	CV553	2020-12-11	Nigeria	Abuja	8.8941	7.186	L.3	1
	CV659	2020-12-11	Nigeria	Edo State	6.6342	5.9304	B.1.1.487	1
	CV594	2020-12-13	Nigeria	Kwara State	8.9669	4.3874	B.1.1	1
	CV597	2020-12-13	Nigeria	Kwara State	8.9669	4.3874	others	1
	CV661	2020-12-14	Nigeria	Edo State	6.6342	5.9304	B.1.1.7	1
	CV601	2020-12-15	Nigeria	Kwara State	8.9669	4.3874	A	1
	CV602	2020-12-16	Nigeria	Kwara State	8.9669	4.3874	B.1.1.487	1
	CV603	2020-12-16	Nigeria	Kwara State	8.9669	4.3874	B.1.1	1
	CV604	2020-12-17	Nigeria	Kwara State	8.9669	4.3874	B.1.1.487	1
	CV605	2020-12-17	Nigeria	Kwara State	8.9669	4.3874	B.1.1.7	1
	CV606	2020-12-17	Nigeria	Kwara State	8.9669	4.3874	L.3	1
	CV607	2020-12-17	Nigeria	Kwara State	8.9669	4.3874	B.1.462	1
	CV608	2020-12-17	Nigeria	Kwara State	8.9669	4.3874	L.3	1
	CV663	2020-12-18	Nigeria	Edo State	6.6342	5.9304	L.3	1
	CV633	2020-12-18	Nigeria	Lagos	6.45407	3.39467	others	1
	CV664	2020-12-19	Nigeria	Edo State	6.6342	5.9304	L.3	1
	CV665	2020-12-19	Nigeria	Edo State	6.6342	5.9304	B.1.1	1
	CV666	2020-12-19	Nigeria	Edo State	6.6342	5.9304	L.3	1
	CV667	2020-12-20	Nigeria	Edo State	6.6342	5.9304	B.1.525	1
	CV668	2020-12-20	Nigeria	Edo State	6.6342	5.9304	L.3	1
	CV670	2020-12-21	Nigeria	Edo State	6.6342	5.9304	B.1.1.487	1
	CV634	2020-12-21	Nigeria	Lagos	6.45407	3.39467	B.1.1	1
	CV635	2020-12-21	Nigeria	Lagos	6.45407	3.39467	B.1.1.7	1
	CV555	2020-12-22	Nigeria	Abuja	8.8941	7.186	L.3	1
	CV557	2020-12-22	Nigeria	Abuja	8.8941	7.186	L.3	1
	CV554	2020-12-23	Nigeria	Abuja	8.8941	7.186	B.1.1.487	1
	CV671	2020-12-23	Nigeria	Edo State	6.6342	5.9304	L.3	1
	CV672	2020-12-23	Nigeria	Edo State	6.6342	5.9304	B.1.525	1
	CV714	2020-12-23	Nigeria	Edo State	6.6342	5.9304	B.1.525	1
	CV636	2020-12-23	Nigeria	Lagos	6.45407	3.39467	B.1.1.487	1
	CV673	2020-12-24	Nigeria	Edo State	6.6342	5.9304	L.3	1
	CV674	2020-12-24	Nigeria	Edo State	6.6342	5.9304	L.3	1
	CV715	2020-12-24	Nigeria	Edo State	6.6342	5.9304	L.3	1
	CV675	2020-12-25	Nigeria	Edo State	6.6342	5.9304	L.3	1
	CV558	2020-12-27	Nigeria	Abuja	8.8941	7.186	L.3	1
	CV728	2020-12-27	Nigeria	Edo State	6.6342	5.9304	B.1.525	1
	CV559	2020-12-28	Nigeria	Abuja	8.8941	7.186	B.1	1
	CV716	2020-12-28	Nigeria	Edo State	6.6342	5.9304	B.1.1.7	1
	CV725	2020-12-28	Nigeria	Edo State	6.6342	5.9304	B.1.525	1
	CV560	2020-12-29	Nigeria	Abuja	8.8941	7.186	B.1.1.7	1
	CV562	2020-12-29	Nigeria	Abuja	8.8941	7.186	B.1.525	1
	CV563	2020-12-29	Nigeria	Abuja	8.8941	7.186	B.1.1.487	1
	CV676	2020-12-29	Nigeria	Edo State	6.6342	5.9304	L.3	1
	CV727	2020-12-29	Nigeria	Edo State	6.6342	5.9304	B.1.525	1
	CV637	2020-12-29	Nigeria	Lagos	6.45407	3.39467	B.1.1.7	1
	CV638	2020-12-29	Nigeria	Lagos	6.45407	3.39467	B.1.1.7	1
	CV639	2020-12-29	Nigeria	Lagos	6.45407	3.39467	B.1.525	1
	CV641	2020-12-29	Nigeria	Lagos	6.45407	3.39467	B.1.525	1
	CV642	2020-12-29	Nigeria	Lagos	6.45407	3.39467	B.1.525	1
	CV643	2020-12-29	Nigeria	Lagos	6.45407	3.39467	B.1.1.487	1
	CV1066	2020-12-29	Nigeria	Sokoto State	13.0533	5.3223	B.1.1.7	1
	CV712	2020-12-30	Nigeria	Edo State	6.6342	5.9304	B.1.1.7	1
	CV717	2020-12-31	Nigeria	Edo State	6.6342	5.9304	L.3	1
	CV724	2020-12-31	Nigeria	Edo State	6.6342	5.9304	B.1.1.487	1
	CV737	2021-01-01	Nigeria	Edo State	6.6342	5.9304	B.1.1.7	1
	CV6136	2021-01-01	Nigeria	Osun State	7.5629	4.52	B.1.617.2	1
	CV718	2021-01-02	Nigeria	Edo State	6.6342	5.9304	B.1.1.7	1
	CV719	2021-01-02	Nigeria	Edo State	6.6342	5.9304	B.1.525	1
	CV722	2021-01-02	Nigeria	Edo State	6.6342	5.9304	others	1
	CV729	2021-01-02	Nigeria	Edo State	6.6342	5.9304	B.1.525	1
	CV731	2021-01-02	Nigeria	Edo State	6.6342	5.9304	B.1.525	1
	CV1067	2021-01-03	Nigeria	Abuja	8.8941	7.186	B.1.525	1
	CV1074	2021-01-03	Nigeria	Abuja	8.8941	7.186	B.1.1	1
	CV921	2021-01-03	Nigeria	Abuja	8.8941	7.186	L.3	1
	CV924	2021-01-03	Nigeria	Abuja	8.8941	7.186	L.3	1
	CV925	2021-01-03	Nigeria	Abuja	8.8941	7.186	B.1.525	1
	CV927	2021-01-03	Nigeria	Abuja	8.8941	7.186	L.3	1
	CV928	2021-01-03	Nigeria	Abuja	8.8941	7.186	B.1.1.7	1
	CV929	2021-01-03	Nigeria	Abuja	8.8941	7.186	B.1.1	1
	CV931	2021-01-03	Nigeria	Abuja	8.8941	7.186	B.1.525	1
	CV932	2021-01-03	Nigeria	Abuja	8.8941	7.186	B	1
	CV933	2021-01-03	Nigeria	Abuja	8.8941	7.186	B.1.1.7	1
	CV934	2021-01-03	Nigeria	Abuja	8.8941	7.186	B.1.525	1
	CV723	2021-01-03	Nigeria	Edo State	6.6342	5.9304	L.3	1
	CV726	2021-01-03	Nigeria	Edo State	6.6342	5.9304	B.1.1.7	1
	CV732	2021-01-03	Nigeria	Edo State	6.6342	5.9304	B.1.525	1
	CV734	2021-01-03	Nigeria	Edo State	6.6342	5.9304	B.1.1.7	1
	CV730	2021-01-04	Nigeria	Edo State	6.6342	5.9304	B.1.1.7	1
	CV733	2021-01-04	Nigeria	Edo State	6.6342	5.9304	B.1.525	1
	CV640	2021-01-04	Nigeria	Lagos	6.45407	3.39467	others	1
	CV644	2021-01-04	Nigeria	Lagos	6.45407	3.39467	B.1.1.7	1
	CV645	2021-01-04	Nigeria	Lagos	6.45407	3.39467	B.1.1.487	1
	CV1070	2021-01-05	Nigeria	Abuja	8.8941	7.186	B.1	1
	CV735	2021-01-05	Nigeria	Edo State	6.6342	5.9304	B.1.525	1
	CV736	2021-01-05	Nigeria	Edo State	6.6342	5.9304	B.1.525	1
	CV738	2021-01-05	Nigeria	Edo State	6.6342	5.9304	B.1	1
	CV739	2021-01-05	Nigeria	Edo State	6.6342	5.9304	B.1	1
	CV687	2021-01-05	Nigeria	Oyo State	8.1574	3.6147	others	1
	CV916	2021-01-06	Nigeria	Nasarawa State	8.4998	8.1997	L.3	1
	CV1063	2021-01-07	Nigeria	Abuja	8.8941	7.186	A	1
	CV779	2021-01-07	Nigeria	Ebonyi State	6.2649	8.0137	B.1.525	1
	CV780	2021-01-07	Nigeria	Ebonyi State	6.2649	8.0137	L.3	1
	CV616	2021-01-07	Nigeria	Osun State	7.5629	4.52	B.1.525	1
	CV617	2021-01-07	Nigeria	Osun State	7.5629	4.52	B.1.1.7	1
	CV697	2021-01-07	Nigeria	Oyo State	8.1574	3.6147	B.1.1.7	1
	CV698	2021-01-07	Nigeria	Oyo State	8.1574	3.6147	B.1.525	1
	CV699	2021-01-07	Nigeria	Oyo State	8.1574	3.6147	B.1.1.7	1
	CV700	2021-01-07	Nigeria	Oyo State	8.1574	3.6147	B.1.525	1
	CV702	2021-01-07	Nigeria	Oyo State	8.1574	3.6147	B.1.1.318	1
	CV703	2021-01-07	Nigeria	Oyo State	8.1574	3.6147	B.1.1.7	1
	CV704	2021-01-07	Nigeria	Oyo State	8.1574	3.6147	A	1
	CV705	2021-01-07	Nigeria	Oyo State	8.1574	3.6147	B.1.1.318	1
	CV740	2021-01-07	Nigeria	Oyo State	8.1574	3.6147	B.1.1.7	1
	CV741	2021-01-07	Nigeria	Oyo State	8.1574	3.6147	B.1.1.7	1
	CV742	2021-01-07	Nigeria	Oyo State	8.1574	3.6147	B.1	1
	CV748	2021-01-07	Nigeria	Oyo State	8.1574	3.6147	B.1.1.7	1
	CV749	2021-01-07	Nigeria	Oyo State	8.1574	3.6147	B.1.525	1
	CV750	2021-01-07	Nigeria	Oyo State	8.1574	3.6147	B.1.1.7	1
	CV751	2021-01-07	Nigeria	Oyo State	8.1574	3.6147	B.1.525	1
	CV753	2021-01-07	Nigeria	Oyo State	8.1574	3.6147	B.1.1.7	1
	CV755	2021-01-07	Nigeria	Oyo State	8.1574	3.6147	B.1.1.7	1
	CV1057	2021-01-08	Nigeria	Abuja	8.8941	7.186	B.1.1.487	1
	CV1060	2021-01-08	Nigeria	Abuja	8.8941	7.186	B.1.525	1
	CV1062	2021-01-08	Nigeria	Abuja	8.8941	7.186	B.1.525	1
	CV936	2021-01-08	Nigeria	Abuja	8.8941	7.186	B.1.525	1
	CV939	2021-01-08	Nigeria	Abuja	8.8941	7.186	L.3	1
	CV941	2021-01-08	Nigeria	Abuja	8.8941	7.186	B.1.1.7	1
	CV942	2021-01-08	Nigeria	Abuja	8.8941	7.186	B.1.525	1
	CV943	2021-01-08	Nigeria	Abuja	8.8941	7.186	B.1.525	1
	CV946	2021-01-08	Nigeria	Abuja	8.8941	7.186	B.1.525	1
	CV948	2021-01-08	Nigeria	Abuja	8.8941	7.186	L.3	1
	CV949	2021-01-08	Nigeria	Abuja	8.8941	7.186	B.1.525	1
	CV951	2021-01-08	Nigeria	Abuja	8.8941	7.186	L.3	1
	CV952	2021-01-08	Nigeria	Abuja	8.8941	7.186	L.3	1
	CV953	2021-01-08	Nigeria	Abuja	8.8941	7.186	B.1.1.7	1
	CV789	2021-01-08	Nigeria	Ebonyi State	6.2649	8.0137	B.1.525	1
	CV844	2021-01-08	Nigeria	Edo State	6.6342	5.9304	B.1.525	1
	CV854	2021-01-08	Nigeria	Edo State	6.6342	5.9304	B.1.525	1
	CV678	2021-01-08	Nigeria	Oyo State	8.1574	3.6147	L.3	1
	CV679	2021-01-08	Nigeria	Oyo State	8.1574	3.6147	B.1.525	1
	CV681	2021-01-08	Nigeria	Oyo State	8.1574	3.6147	B.1.1.318	1
	CV683	2021-01-08	Nigeria	Oyo State	8.1574	3.6147	L.3	1
	CV684	2021-01-08	Nigeria	Oyo State	8.1574	3.6147	B	1
	CV688	2021-01-08	Nigeria	Oyo State	8.1574	3.6147	B.1.525	1
	CV743	2021-01-08	Nigeria	Oyo State	8.1574	3.6147	B.1.1.7	1
	CV744	2021-01-08	Nigeria	Oyo State	8.1574	3.6147	B.1.1.7	1
	CV745	2021-01-08	Nigeria	Oyo State	8.1574	3.6147	B.1.1.7	1
	CV746	2021-01-08	Nigeria	Oyo State	8.1574	3.6147	B.1.1.7	1
	CV747	2021-01-08	Nigeria	Oyo State	8.1574	3.6147	B.1.1.7	1
	CV918	2021-01-08	Nigeria	Plateau State	9.2182	9.5179	B.1.617.2	1
	CV841	2021-01-09	Nigeria	Ebonyi State	6.2649	8.0137	B.1.1	1
	CV691	2021-01-09	Nigeria	Oyo State	8.1574	3.6147	B.1.1.7	1
	CV696	2021-01-09	Nigeria	Oyo State	8.1574	3.6147	B.1.1.7	1
	CV677	2021-01-10	Nigeria	Oyo State	8.1574	3.6147	B.1.1.7	1
	CV756	2021-01-10	Nigeria	Oyo State	8.1574	3.6147	B.1.1.7	1
	CV757	2021-01-10	Nigeria	Oyo State	8.1574	3.6147	B.1.1.7	1
	CV758	2021-01-10	Nigeria	Oyo State	8.1574	3.6147	B.1.1.7	1
	CV759	2021-01-10	Nigeria	Oyo State	8.1574	3.6147	B.1.1.7	1
	CV6218	2021-01-10	Nigeria	Oyo State	8.1574	3.6147	B.1.617.2	1
	CV1053	2021-01-11	Nigeria	Abuja	8.8941	7.186	B.1.525	1
	CV1353	2021-01-11	Nigeria	Kwara State	8.9669	4.3874	B.1.1.7	1
	CV1354	2021-01-11	Nigeria	Kwara State	8.9669	4.3874	B.1.525	1
	CV1356	2021-01-11	Nigeria	Kwara State	8.9669	4.3874	B.1.525	1
	CV1363	2021-01-11	Nigeria	Kwara State	8.9669	4.3874	others	1
	CV619	2021-01-11	Nigeria	Osun State	7.5629	4.52	B.1.1.7	1
	CV620	2021-01-11	Nigeria	Osun State	7.5629	4.52	B.1.1.7	1
	CV622	2021-01-11	Nigeria	Osun State	7.5629	4.52	B.1.1.7	1
	CV625	2021-01-11	Nigeria	Osun State	7.5629	4.52	B.1.525	1
	CV689	2021-01-11	Nigeria	Oyo State	8.1574	3.6147	B.1.1.7	1
	CV706	2021-01-11	Nigeria	Oyo State	8.1574	3.6147	B.1.1.7	1
	CV707	2021-01-11	Nigeria	Oyo State	8.1574	3.6147	B.1.1.7	1
	CV708	2021-01-11	Nigeria	Oyo State	8.1574	3.6147	B.1.1.7	1
	CV709	2021-01-11	Nigeria	Oyo State	8.1574	3.6147	B.1.1.7	1
	CV770	2021-01-11	Nigeria	Oyo State	8.1574	3.6147	B.1.1.7	1
	CV1055	2021-01-12	Nigeria	Abuja	8.8941	7.186	B.1.525	1
	CV771	2021-01-12	Nigeria	Ebonyi State	6.2649	8.0137	B.1.525	1
	CV772	2021-01-12	Nigeria	Ebonyi State	6.2649	8.0137	B.1.1.7	1
	CV685	2021-01-12	Nigeria	Oyo State	8.1574	3.6147	B.1.1.7	1
	CV686	2021-01-12	Nigeria	Oyo State	8.1574	3.6147	B.1.1.7	1
	CV692	2021-01-12	Nigeria	Oyo State	8.1574	3.6147	B.1.1.7	1
	CV1040	2021-01-13	Nigeria	Abuja	8.8941	7.186	B.1.525	1
	CV1041	2021-01-13	Nigeria	Abuja	8.8941	7.186	B.1	1
	CV1045	2021-01-13	Nigeria	Abuja	8.8941	7.186	B.1.525	1
	CV1046	2021-01-13	Nigeria	Abuja	8.8941	7.186	B.1.525	1
	CV1047	2021-01-13	Nigeria	Abuja	8.8941	7.186	B.1.525	1
	CV1048	2021-01-13	Nigeria	Abuja	8.8941	7.186	B.1	1
	CV1049	2021-01-13	Nigeria	Abuja	8.8941	7.186	B.1.525	1
	CV1050	2021-01-13	Nigeria	Abuja	8.8941	7.186	B.1	1
	CV1052	2021-01-13	Nigeria	Abuja	8.8941	7.186	B.1.1.7	1
	CV954	2021-01-13	Nigeria	Abuja	8.8941	7.186	B.1.525	1
	CV955	2021-01-13	Nigeria	Abuja	8.8941	7.186	B.1.525	1
	CV958	2021-01-13	Nigeria	Abuja	8.8941	7.186	B.1.525	1
	CV959	2021-01-13	Nigeria	Abuja	8.8941	7.186	B.1.525	1
	CV960	2021-01-13	Nigeria	Abuja	8.8941	7.186	B.1.525	1
	CV912	2021-01-13	Nigeria	Benue State	7.3369	8.7404	B.1.525	1
	CV913	2021-01-13	Nigeria	Benue State	7.3369	8.7404	B.1.525	1
	CV773	2021-01-13	Nigeria	Ebonyi State	6.2649	8.0137	B.1.525	1
	CV774	2021-01-13	Nigeria	Ebonyi State	6.2649	8.0137	B.1.525	1
	CV776	2021-01-13	Nigeria	Ebonyi State	6.2649	8.0137	B.1.525	1
	CV646	2021-01-13	Nigeria	Lagos	6.45407	3.39467	B.1.1.7	1
	CV623	2021-01-13	Nigeria	Osun State	7.5629	4.52	B.1.1.7	1
	CV624	2021-01-13	Nigeria	Osun State	7.5629	4.52	B.1.1	1
	CV693	2021-01-13	Nigeria	Oyo State	8.1574	3.6147	B.1.1.7	1
	CV1033	2021-01-14	Nigeria	Abuja	8.8941	7.186	L.3	1
	CV1036	2021-01-14	Nigeria	Abuja	8.8941	7.186	B.1.525	1
	CV1037	2021-01-14	Nigeria	Abuja	8.8941	7.186	L.3	1
	CV1043	2021-01-14	Nigeria	Abuja	8.8941	7.186	B.1.525	1
	CV1044	2021-01-14	Nigeria	Abuja	8.8941	7.186	L.3	1
	CV777	2021-01-14	Nigeria	Ebonyi State	6.2649	8.0137	B.1.525	1
	CV763	2021-01-14	Nigeria	Oyo State	8.1574	3.6147	B.1.525	1
	CV764	2021-01-14	Nigeria	Oyo State	8.1574	3.6147	B.1.1.7	1
	CV765	2021-01-14	Nigeria	Oyo State	8.1574	3.6147	B.1	1
	CV767	2021-01-14	Nigeria	Oyo State	8.1574	3.6147	B	1
	CV768	2021-01-14	Nigeria	Oyo State	8.1574	3.6147	B.1.1.7	1
	CV1027	2021-01-15	Nigeria	Abuja	8.8941	7.186	B.1.525	1
	CV781	2021-01-15	Nigeria	Ebonyi State	6.2649	8.0137	B.1.525	1
	CV782	2021-01-15	Nigeria	Ebonyi State	6.2649	8.0137	B.1.525	1
	CV783	2021-01-15	Nigeria	Ebonyi State	6.2649	8.0137	B.1.1.7	1
	CV784	2021-01-15	Nigeria	Ebonyi State	6.2649	8.0137	B.1.1.7	1
	CV790	2021-01-15	Nigeria	Ebonyi State	6.2649	8.0137	B.1.1.7	1
	CV647	2021-01-15	Nigeria	Lagos	6.45407	3.39467	B.1.525	1
	CV648	2021-01-15	Nigeria	Lagos	6.45407	3.39467	B.1.1.318	1
	CV1030	2021-01-16	Nigeria	Abuja	8.8941	7.186	B.1.525	1
	CV1032	2021-01-17	Nigeria	Abuja	8.8941	7.186	B.1	1
	CV1022	2021-01-18	Nigeria	Abuja	8.8941	7.186	B.1.525	1
	CV915	2021-01-18	Nigeria	Benue State	7.3369	8.7404	B.1.525	1
	CV791	2021-01-19	Nigeria	Ebonyi State	6.2649	8.0137	L.3	1
	CV792	2021-01-19	Nigeria	Ebonyi State	6.2649	8.0137	B.1.525	1
	CV793	2021-01-19	Nigeria	Ebonyi State	6.2649	8.0137	B.1.525	1
	CV794	2021-01-19	Nigeria	Ebonyi State	6.2649	8.0137	B.1.525	1
	CV649	2021-01-19	Nigeria	Lagos	6.45407	3.39467	B.1.525	1
	CV650	2021-01-19	Nigeria	Lagos	6.45407	3.39467	B.1.1.7	1
	CV802	2021-01-19	Nigeria	Osun State	7.5629	4.52	B.1.1.7	1
	CV795	2021-01-20	Nigeria	Ebonyi State	6.2649	8.0137	B.1.1.318	1
	CV796	2021-01-20	Nigeria	Ebonyi State	6.2649	8.0137	B.1.525	1
	CV2057	2021-01-20	Nigeria	Edo State	6.6342	5.9304	B.1.525	1
	CV809	2021-01-20	Nigeria	Osun State	7.5629	4.52	B.1.1.7	1
	CV842	2021-01-21	Nigeria	Ebonyi State	6.2649	8.0137	B.1.525	1
	CV2037	2021-01-21	Nigeria	Edo State	6.6342	5.9304	B.1.525	1
	CV2053	2021-01-21	Nigeria	Edo State	6.6342	5.9304	B.1.525	1
	CV1995	2021-01-22	Nigeria	Edo State	6.6342	5.9304	B.1.1.7	1
	CV2036	2021-01-22	Nigeria	Edo State	6.6342	5.9304	B.1.525	1
	CV2052	2021-01-22	Nigeria	Edo State	6.6342	5.9304	B.1.525	1
	CV813	2021-01-22	Nigeria	Osun State	7.5629	4.52	B.1.525	1
	CV815	2021-01-22	Nigeria	Osun State	7.5629	4.52	B.1	1
	CV816	2021-01-22	Nigeria	Osun State	7.5629	4.52	A	1
	CV820	2021-01-22	Nigeria	Osun State	7.5629	4.52	B.1.1.7	1
	CV821	2021-01-22	Nigeria	Osun State	7.5629	4.52	B.1.525	1
	CV2042	2021-01-23	Nigeria	Edo State	6.6342	5.9304	B.1.525	1
	CV2043	2021-01-23	Nigeria	Edo State	6.6342	5.9304	B.1.525	1
	CV2044	2021-01-23	Nigeria	Edo State	6.6342	5.9304	B.1.1.7	1
	CV2045	2021-01-23	Nigeria	Edo State	6.6342	5.9304	L.3	1
	CV2046	2021-01-23	Nigeria	Edo State	6.6342	5.9304	B.1.525	1
	CV2051	2021-01-23	Nigeria	Edo State	6.6342	5.9304	B.1.525	1
	CV845	2021-01-23	Nigeria	Edo State	6.6342	5.9304	B.1.525	1
	CV823	2021-01-23	Nigeria	Osun State	7.5629	4.52	B.1.1.7	1
	CV829	2021-01-23	Nigeria	Osun State	7.5629	4.52	B	1
	CV2034	2021-01-25	Nigeria	Edo State	6.6342	5.9304	B.1.525	1
	CV2040	2021-01-25	Nigeria	Edo State	6.6342	5.9304	B.1.525	1
	CV2041	2021-01-25	Nigeria	Edo State	6.6342	5.9304	B.1.525	1
	CV2047	2021-01-25	Nigeria	Edo State	6.6342	5.9304	B.1.525	1
	CV2048	2021-01-25	Nigeria	Edo State	6.6342	5.9304	B.1.525	1
	CV2049	2021-01-25	Nigeria	Edo State	6.6342	5.9304	B.1.525	1
	CV2050	2021-01-25	Nigeria	Edo State	6.6342	5.9304	B.1.525	1
	CV2059	2021-01-25	Nigeria	Edo State	6.6342	5.9304	B.1.525	1
	CV2060	2021-01-25	Nigeria	Edo State	6.6342	5.9304	B.1.525	1
	CV846	2021-01-25	Nigeria	Edo State	6.6342	5.9304	B.1.525	1
	CV848	2021-01-25	Nigeria	Edo State	6.6342	5.9304	L.3	1
	CV849	2021-01-25	Nigeria	Edo State	6.6342	5.9304	L.3	1
	CV850	2021-01-25	Nigeria	Edo State	6.6342	5.9304	B.1.525	1
	CV830	2021-01-25	Nigeria	Osun State	7.5629	4.52	B.1.1.7	1
	CV832	2021-01-25	Nigeria	Osun State	7.5629	4.52	B.1.1.7	1
	CV1347	2021-01-25	Nigeria	Rivers State	4.8396	6.9112	B.1.1.318	1
	CV852	2021-01-26	Nigeria	Edo State	6.6342	5.9304	B.1.525	1
	CV853	2021-01-26	Nigeria	Edo State	6.6342	5.9304	B.1.525	1
	CV833	2021-01-26	Nigeria	Osun State	7.5629	4.52	B.1.525	1
	CV835	2021-01-26	Nigeria	Osun State	7.5629	4.52	B.1.1.7	1
	CV836	2021-01-26	Nigeria	Osun State	7.5629	4.52	B.1.525	1
	CV837	2021-01-26	Nigeria	Osun State	7.5629	4.52	B.1.525	1
	CV855	2021-01-27	Nigeria	Edo State	6.6342	5.9304	B.1.525	1
	CV856	2021-01-27	Nigeria	Edo State	6.6342	5.9304	B.1.1.7	1
	CV857	2021-01-27	Nigeria	Edo State	6.6342	5.9304	B.1.525	1
	CV858	2021-01-27	Nigeria	Edo State	6.6342	5.9304	B.1.525	1
	CV860	2021-01-27	Nigeria	Edo State	6.6342	5.9304	B.1.525	1
	CV3536	2021-01-27	Nigeria	Kwara State	8.9669	4.3874	B.1.617.2	1
	CV3587	2021-01-27	Nigeria	Kwara State	8.9669	4.3874	B.1.617.2	1
	CV838	2021-01-27	Nigeria	Osun State	7.5629	4.52	B.1.525	1
	CV839	2021-01-27	Nigeria	Osun State	7.5629	4.52	B.1.525	1
	CV840	2021-01-27	Nigeria	Osun State	7.5629	4.52	B.1.525	1
	CV868	2021-01-27	Nigeria	Osun State	7.5629	4.52	B.1.1.7	1
	CV869	2021-01-27	Nigeria	Osun State	7.5629	4.52	B.1.1.7	1
	CV870	2021-01-27	Nigeria	Osun State	7.5629	4.52	B.1.1.7	1
	CV871	2021-01-28	Nigeria	Osun State	7.5629	4.52	B.1.1.7	1
	CV872	2021-01-28	Nigeria	Osun State	7.5629	4.52	B.1.1.7	1
	CV873	2021-01-28	Nigeria	Osun State	7.5629	4.52	B.1.1.7	1
	CV874	2021-01-28	Nigeria	Osun State	7.5629	4.52	B.1.1.7	1
	CV875	2021-01-28	Nigeria	Osun State	7.5629	4.52	B.1.525	1
	CV6202	2021-01-28	Nigeria	Oyo State	8.1574	3.6147	B.1.617.2	1
	CV865	2021-01-29	Nigeria	Edo State	6.6342	5.9304	B.1.525	1
	CV3556	2021-01-29	Nigeria	Kwara State	8.9669	4.3874	B.1.617.2	1
	CV3557	2021-01-29	Nigeria	Kwara State	8.9669	4.3874	B.1.617.2	1
	CV3558	2021-01-29	Nigeria	Kwara State	8.9669	4.3874	B.1.617.2	1
	CV3561	2021-01-29	Nigeria	Kwara State	8.9669	4.3874	B.1.525	1
	CV3586	2021-01-29	Nigeria	Kwara State	8.9669	4.3874	B.1.617.2	1
	CV3539	2021-01-30	Nigeria	Kwara State	8.9669	4.3874	B.1.617.2	1
	CV3540	2021-01-30	Nigeria	Kwara State	8.9669	4.3874	B.1.617.2	1
	CV1339	2021-01-30	Nigeria	Rivers State	4.8396	6.9112	B.1.525	1
	CV866	2021-01-31	Nigeria	Edo State	6.6342	5.9304	B.1.525	1
	CV1327	2021-01-31	Nigeria	Rivers State	4.8396	6.9112	B.1.525	1
	CV1336	2021-02-01	Nigeria	Rivers State	4.8396	6.9112	B.1.525	1
	CV1341	2021-02-01	Nigeria	Rivers State	4.8396	6.9112	B.1.525	1
	CV1342	2021-02-01	Nigeria	Rivers State	4.8396	6.9112	B.1.1.7	1
	CV1343	2021-02-01	Nigeria	Rivers State	4.8396	6.9112	B.1.525	1
	CV3538	2021-02-02	Nigeria	Kwara State	8.9669	4.3874	B.1.617.2	1
	CV3541	2021-02-02	Nigeria	Kwara State	8.9669	4.3874	B.1.617.2	1
	CV3542	2021-02-02	Nigeria	Kwara State	8.9669	4.3874	B.1.617.2	1
	CV3585	2021-02-02	Nigeria	Kwara State	8.9669	4.3874	B.1.525	1
	CV1317	2021-02-02	Nigeria	Rivers State	4.8396	6.9112	B.1.525	1
	CV876	2021-02-03	Nigeria	Osun State	7.5629	4.52	B.1.525	1
	CV878	2021-02-03	Nigeria	Osun State	7.5629	4.52	B.1.1.7	1
	CV879	2021-02-03	Nigeria	Osun State	7.5629	4.52	B.1.1.7	1
	CV6203	2021-02-03	Nigeria	Oyo State	8.1574	3.6147	B.1.617.2	1
	CV1331	2021-02-03	Nigeria	Rivers State	4.8396	6.9112	B.1.1.318	1
	CV1372	2021-02-04	Nigeria	Ogun State	6.998	3.4737	B.1.525	1
	CV1373	2021-02-04	Nigeria	Ogun State	6.998	3.4737	B.1.1.7	1
	CV1382	2021-02-04	Nigeria	Ogun State	6.998	3.4737	B.1.525	1
	CV1385	2021-02-04	Nigeria	Ogun State	6.998	3.4737	B.1.1.7	1
	CV1325	2021-02-04	Nigeria	Rivers State	4.8396	6.9112	B.1.525	1
	CV1134	2021-02-05	Nigeria	Akwa-Ibom State	4.9057	7.8537	B.1.525	1
	CV2003	2021-02-05	Nigeria	Edo State	6.6342	5.9304	B.1.525	1
	CV2004	2021-02-05	Nigeria	Edo State	6.6342	5.9304	B.1.351	1
	CV2005	2021-02-05	Nigeria	Edo State	6.6342	5.9304	B.1.1.7	1
	CV2011	2021-02-05	Nigeria	Edo State	6.6342	5.9304	B.1.1.7	1
	CV2012	2021-02-05	Nigeria	Edo State	6.6342	5.9304	B.1.525	1
	CV2000	2021-02-06	Nigeria	Edo State	6.6342	5.9304	B.1.525	1
	CV2001	2021-02-06	Nigeria	Edo State	6.6342	5.9304	B.1.525	1
	CV2002	2021-02-06	Nigeria	Edo State	6.6342	5.9304	B.1.1.318	1
	CV2024	2021-02-06	Nigeria	Edo State	6.6342	5.9304	B.1.1.7	1
	CV1999	2021-02-07	Nigeria	Edo State	6.6342	5.9304	B.1.525	1
	CV2038	2021-02-07	Nigeria	Edo State	6.6342	5.9304	B.1.525	1
	CV1997	2021-02-08	Nigeria	Edo State	6.6342	5.9304	B.1.525	1
	CV1998	2021-02-08	Nigeria	Edo State	6.6342	5.9304	B.1.525	1
	CV2008	2021-02-08	Nigeria	Edo State	6.6342	5.9304	B.1.525	1
	CV2009	2021-02-08	Nigeria	Edo State	6.6342	5.9304	B.1.525	1
	CV2022	2021-02-08	Nigeria	Edo State	6.6342	5.9304	B.1.525	1
	CV1018	2021-02-09	Nigeria	Abuja	8.8941	7.186	B.1.525	1
	CV1019	2021-02-09	Nigeria	Abuja	8.8941	7.186	B.1.525	1
	CV1996	2021-02-09	Nigeria	Edo State	6.6342	5.9304	B.1.1.7	1
	CV2023	2021-02-09	Nigeria	Edo State	6.6342	5.9304	B.1.525	1
	CV2026	2021-02-09	Nigeria	Edo State	6.6342	5.9304	B.1.1	1
	CV2027	2021-02-09	Nigeria	Edo State	6.6342	5.9304	B.1.525	1
	CV2028	2021-02-09	Nigeria	Edo State	6.6342	5.9304	B.1.525	1
	CV2029	2021-02-09	Nigeria	Edo State	6.6342	5.9304	B.1.1.7	1
	CV2030	2021-02-09	Nigeria	Edo State	6.6342	5.9304	B.1.525	1
	CV1300	2021-02-09	Nigeria	Rivers State	4.8396	6.9112	B.1.525	1
	CV1020	2021-02-10	Nigeria	Abuja	8.8941	7.186	B.1.525	1
	CV2025	2021-02-10	Nigeria	Edo State	6.6342	5.9304	B.1.1.318	1
	CV2039	2021-02-10	Nigeria	Edo State	6.6342	5.9304	B.1.525	1
	CV889	2021-02-11	Nigeria	Osun State	7.5629	4.52	B.1.525	1
	CV891	2021-02-11	Nigeria	Osun State	7.5629	4.52	B.1.1.7	1
	CV892	2021-02-11	Nigeria	Osun State	7.5629	4.52	B.1.525	1
	CV893	2021-02-11	Nigeria	Osun State	7.5629	4.52	B.1.525	1
	CV894	2021-02-11	Nigeria	Osun State	7.5629	4.52	B.1.1.7	1
	CV2006	2021-02-12	Nigeria	Edo State	6.6342	5.9304	B.1.525	1
	CV2007	2021-02-12	Nigeria	Edo State	6.6342	5.9304	B.1.1.318	1
	CV1369	2021-02-12	Nigeria	Ogun State	6.998	3.4737	B.1.1.7	1
	CV895	2021-02-12	Nigeria	Osun State	7.5629	4.52	B.1	1
	CV897	2021-02-12	Nigeria	Osun State	7.5629	4.52	B.1.1.7	1
	CV1014	2021-02-13	Nigeria	Abuja	8.8941	7.186	B.1.525	1
	CV1299	2021-02-13	Nigeria	Rivers State	4.8396	6.9112	B.1.1	1
	CV1312	2021-02-13	Nigeria	Rivers State	4.8396	6.9112	B.1.525	1
	CV1332	2021-02-13	Nigeria	Rivers State	4.8396	6.9112	B.1.525	1
	CV1333	2021-02-13	Nigeria	Rivers State	4.8396	6.9112	B.1.525	1
	CV1013	2021-02-15	Nigeria	Abuja	8.8941	7.186	B.1.525	1
	CV1132	2021-02-15	Nigeria	Akwa-Ibom State	4.9057	7.8537	B.1.1.7	1
	CV1137	2021-02-15	Nigeria	Akwa-Ibom State	4.9057	7.8537	B.1.525	1
	CV1138	2021-02-15	Nigeria	Akwa-Ibom State	4.9057	7.8537	B.1.1	1
	CV2058	2021-02-15	Nigeria	Edo State	6.6342	5.9304	B.1.525	1
	CV1311	2021-02-15	Nigeria	Rivers State	4.8396	6.9112	B.1.1.7	1
	CV1017	2021-02-16	Nigeria	Abuja	8.8941	7.186	B.1.525	1
	CV1126	2021-02-16	Nigeria	Akwa-Ibom State	4.9057	7.8537	B.1.525	1
	CV898	2021-02-16	Nigeria	Osun State	7.5629	4.52	B.1.525	1
	CV899	2021-02-16	Nigeria	Osun State	7.5629	4.52	B.1.525	1
	CV1301	2021-02-16	Nigeria	Rivers State	4.8396	6.9112	B.1.525	1
	CV1302	2021-02-16	Nigeria	Rivers State	4.8396	6.9112	B.1.1	1
	CV1308	2021-02-16	Nigeria	Rivers State	4.8396	6.9112	B.1.525	1
	CV1313	2021-02-16	Nigeria	Rivers State	4.8396	6.9112	B.1.525	1
	CV1322	2021-02-16	Nigeria	Rivers State	4.8396	6.9112	B.1.525	1
	CV1328	2021-02-16	Nigeria	Rivers State	4.8396	6.9112	B.1.1.7	1
	CV1329	2021-02-16	Nigeria	Rivers State	4.8396	6.9112	B.1.1.318	1
	CV1121	2021-02-17	Nigeria	Akwa-Ibom State	4.9057	7.8537	B.1.525	1
	CV1122	2021-02-17	Nigeria	Akwa-Ibom State	4.9057	7.8537	B.1.1.318	1
	CV1124	2021-02-17	Nigeria	Akwa-Ibom State	4.9057	7.8537	B.1.1.318	1
	CV2021	2021-02-17	Nigeria	Edo State	6.6342	5.9304	B.1.1.7	1
	CV902	2021-02-17	Nigeria	Osun State	7.5629	4.52	B.1.525	1
	CV905	2021-02-17	Nigeria	Osun State	7.5629	4.52	B.1.1.7	1
	CV1305	2021-02-17	Nigeria	Rivers State	4.8396	6.9112	B.1.525	1
	CV1316	2021-02-17	Nigeria	Rivers State	4.8396	6.9112	B.1.525	1
	CV1320	2021-02-17	Nigeria	Rivers State	4.8396	6.9112	B.1	1
	CV2017	2021-02-18	Nigeria	Edo State	6.6342	5.9304	B.1.525	1
	CV2018	2021-02-18	Nigeria	Edo State	6.6342	5.9304	B.1.525	1
	CV2020	2021-02-18	Nigeria	Edo State	6.6342	5.9304	B.1	1
	CV1304	2021-02-18	Nigeria	Rivers State	4.8396	6.9112	B.1.525	1
	CV1123	2021-02-19	Nigeria	Akwa-Ibom State	4.9057	7.8537	B.1.525	1
	CV1135	2021-02-19	Nigeria	Akwa-Ibom State	4.9057	7.8537	B.1.525	1
	CV1136	2021-02-19	Nigeria	Akwa-Ibom State	4.9057	7.8537	B.1.525	1
	CV2014	2021-02-19	Nigeria	Edo State	6.6342	5.9304	B.1.1.318	1
	CV2016	2021-02-19	Nigeria	Edo State	6.6342	5.9304	B.1.525	1
	CV907	2021-02-19	Nigeria	Osun State	7.5629	4.52	B.1.1.7	1
	CV909	2021-02-19	Nigeria	Osun State	7.5629	4.52	B.1.525	1
	CV1129	2021-02-20	Nigeria	Akwa-Ibom State	4.9057	7.8537	B.1.525	1
	CV1340	2021-02-20	Nigeria	Rivers State	4.8396	6.9112	B.1.525	1
	CV1107	2021-02-22	Nigeria	Akwa-Ibom State	4.9057	7.8537	B.1.525	1
	CV1110	2021-02-22	Nigeria	Akwa-Ibom State	4.9057	7.8537	B.1.1.7	1
	CV1111	2021-02-22	Nigeria	Akwa-Ibom State	4.9057	7.8537	B.1.525	1
	CV1115	2021-02-22	Nigeria	Akwa-Ibom State	4.9057	7.8537	B.1	1
	CV1266	2021-02-22	Nigeria	Rivers State	4.8396	6.9112	B.1.525	1
	CV1269	2021-02-22	Nigeria	Rivers State	4.8396	6.9112	B.1.525	1
	CV1101	2021-02-23	Nigeria	Akwa-Ibom State	4.9057	7.8537	B.1	1
	CV1116	2021-02-23	Nigeria	Akwa-Ibom State	4.9057	7.8537	B.1.525	1
	CV1667	2021-02-23	Nigeria	Borno State	11.8846	13.152	B.1.1.318	1
	CV1668	2021-02-23	Nigeria	Borno State	11.8846	13.152	B.1.525	1
	CV1669	2021-02-23	Nigeria	Borno State	11.8846	13.152	B.1.1.318	1
	CV1112	2021-02-24	Nigeria	Akwa-Ibom State	4.9057	7.8537	others	1
	CV1118	2021-02-24	Nigeria	Akwa-Ibom State	4.9057	7.8537	B.1.525	1
	CV1670	2021-02-24	Nigeria	Borno State	11.8846	13.152	B.1.1.318	1
	CV1671	2021-02-24	Nigeria	Borno State	11.8846	13.152	B.1.1.318	1
	CV3532	2021-02-24	Nigeria	Kwara State	8.9669	4.3874	B.1.617.2	1
	CV3533	2021-02-24	Nigeria	Kwara State	8.9669	4.3874	B.1.617.2	1
	CV3576	2021-02-24	Nigeria	Kwara State	8.9669	4.3874	B.1.617.2	1
	CV3577	2021-02-24	Nigeria	Kwara State	8.9669	4.3874	B.1.617.2	1
	CV3578	2021-02-24	Nigeria	Kwara State	8.9669	4.3874	B.1.617.2	1
	CV3579	2021-02-24	Nigeria	Kwara State	8.9669	4.3874	B.1.617.2	1
	CV3580	2021-02-24	Nigeria	Kwara State	8.9669	4.3874	B.1.617.2	1
	CV3581	2021-02-24	Nigeria	Kwara State	8.9669	4.3874	B.1.617.2	1
	CV3582	2021-02-24	Nigeria	Kwara State	8.9669	4.3874	B.1.617.2	1
	CV1278	2021-02-24	Nigeria	Rivers State	4.8396	6.9112	B.1.1.7	1
	CV1282	2021-02-24	Nigeria	Rivers State	4.8396	6.9112	B.1	1
	CV1264	2021-02-25	Nigeria	Rivers State	4.8396	6.9112	B.1.525	1
	CV1270	2021-02-25	Nigeria	Rivers State	4.8396	6.9112	B.1.1.318	1
	CV1272	2021-02-25	Nigeria	Rivers State	4.8396	6.9112	B.1.525	1
	CV1672	2021-03-01	Nigeria	Borno State	11.8846	13.152	B.1.1.318	1
	CV1389	2021-03-01	Nigeria	Osun State	7.5629	4.52	B.1.1.7	1
	CV1259	2021-03-01	Nigeria	Rivers State	4.8396	6.9112	B.1.525	1
	CV1267	2021-03-01	Nigeria	Rivers State	4.8396	6.9112	B.1.1.318	1
	CV1277	2021-03-01	Nigeria	Rivers State	4.8396	6.9112	B.1	1
	CV2033	2021-03-02	Nigeria	Edo State	6.6342	5.9304	B.1.525	1
	CV3543	2021-03-02	Nigeria	Kwara State	8.9669	4.3874	B.1.617.2	1
	CV3544	2021-03-02	Nigeria	Kwara State	8.9669	4.3874	B.1.617.2	1
	CV3545	2021-03-02	Nigeria	Kwara State	8.9669	4.3874	B.1.617.2	1
	CV3546	2021-03-02	Nigeria	Kwara State	8.9669	4.3874	B.1.617.2	1
	CV3551	2021-03-02	Nigeria	Kwara State	8.9669	4.3874	B.1.617.2	1
	CV3563	2021-03-02	Nigeria	Kwara State	8.9669	4.3874	B.1.617.2	1
	CV3564	2021-03-02	Nigeria	Kwara State	8.9669	4.3874	B.1.617.2	1
	CV3583	2021-03-02	Nigeria	Kwara State	8.9669	4.3874	B.1.617.2	1
	CV3584	2021-03-02	Nigeria	Kwara State	8.9669	4.3874	B.1.617.2	1
	CV3588	2021-03-02	Nigeria	Kwara State	8.9669	4.3874	B.1.617.2	1
	CV3590	2021-03-02	Nigeria	Kwara State	8.9669	4.3874	B.1.617.2	1
	CV3591	2021-03-02	Nigeria	Kwara State	8.9669	4.3874	B.1.617.2	1
	CV1399	2021-03-02	Nigeria	Ondo State	6.9149	5.1478	B.1.525	1
	CV1400	2021-03-02	Nigeria	Ondo State	6.9149	5.1478	B.1.525	1
	CV1401	2021-03-02	Nigeria	Ondo State	6.9149	5.1478	B.1.525	1
	CV1254	2021-03-02	Nigeria	Rivers State	4.8396	6.9112	B.1.1	1
	CV1143	2021-03-03	Nigeria	Akwa-Ibom State	4.9057	7.8537	B.1.1.318	1
	CV1144	2021-03-03	Nigeria	Akwa-Ibom State	4.9057	7.8537	B.1.1.318	1
	CV2032	2021-03-03	Nigeria	Edo State	6.6342	5.9304	B.1.525	1
	CV1280	2021-03-03	Nigeria	Rivers State	4.8396	6.9112	B.1.525	1
	CV1674	2021-03-04	Nigeria	Borno State	11.8846	13.152	B.1	1
	CV1675	2021-03-04	Nigeria	Borno State	11.8846	13.152	B.1.525	1
	CV1676	2021-03-05	Nigeria	Borno State	11.8846	13.152	B.1.1.318	1
	CV2054	2021-03-05	Nigeria	Edo State	6.6342	5.9304	B.1.525	1
	CV1310	2021-03-05	Nigeria	Rivers State	4.8396	6.9112	B.1.525	1
	CV1283	2021-03-06	Nigeria	Rivers State	4.8396	6.9112	B.1.525	1
	CV1677	2021-03-08	Nigeria	Borno State	11.8846	13.152	B.1.1.318	1
	CV1678	2021-03-08	Nigeria	Borno State	11.8846	13.152	B.1.1.318	1
	CV1679	2021-03-08	Nigeria	Borno State	11.8846	13.152	B.1.1.318	1
	CV1294	2021-03-09	Nigeria	Rivers State	4.8396	6.9112	B.1.1.318	1
	CV1402	2021-03-10	Nigeria	Ondo State	6.9149	5.1478	B.1.1.7	1
	CV1293	2021-03-11	Nigeria	Rivers State	4.8396	6.9112	B.1.1.318	1
	CV1314	2021-03-11	Nigeria	Rivers State	4.8396	6.9112	B.1.525	1
	CV1291	2021-03-12	Nigeria	Rivers State	4.8396	6.9112	B.1.525	1
	CV1292	2021-03-12	Nigeria	Rivers State	4.8396	6.9112	B.1.525	1
	CV1284	2021-03-13	Nigeria	Rivers State	4.8396	6.9112	B.1.525	1
	CV1286	2021-03-13	Nigeria	Rivers State	4.8396	6.9112	B.1.525	1
	CV2056	2021-03-14	Nigeria	Edo State	6.6342	5.9304	B.1.525	1
	CV1257	2021-03-15	Nigeria	Rivers State	4.8396	6.9112	B.1.1.318	1
	CV1258	2021-03-15	Nigeria	Rivers State	4.8396	6.9112	B.1.525	1
	CV1680	2021-03-17	Nigeria	Borno State	11.8846	13.152	B.1.1.318	1
	CV1255	2021-03-17	Nigeria	Rivers State	4.8396	6.9112	B.1.1.318	1
	CV1397	2021-03-19	Nigeria	Osun State	7.5629	4.52	B.1.1.7	1
	CV1681	2021-03-22	Nigeria	Borno State	11.8846	13.152	B.1.575	1
	CV1682	2021-03-29	Nigeria	Borno State	11.8846	13.152	B.1.525	1
	CV3565	2021-04-02	Nigeria	Kwara State	8.9669	4.3874	B.1.617.2	1
	CV3566	2021-04-02	Nigeria	Kwara State	8.9669	4.3874	B.1.617.2	1
	CV6219	2021-04-10	Nigeria	Oyo State	8.1574	3.6147	B.1.617.2	1
	CV6220	2021-04-10	Nigeria	Oyo State	8.1574	3.6147	B.1.617.2	1
	CV6221	2021-04-10	Nigeria	Oyo State	8.1574	3.6147	B.1.617.2	1
	CV3528	2021-05-02	Nigeria	Kwara State	8.9669	4.3874	B.1.617.2	1
	CV3529	2021-05-02	Nigeria	Kwara State	8.9669	4.3874	B.1.617.2	1
	CV3567	2021-05-02	Nigeria	Kwara State	8.9669	4.3874	B.1.617.2	1
	CV3568	2021-05-02	Nigeria	Kwara State	8.9669	4.3874	B.1.617.2	1
	CV3002	2021-05-20	Nigeria	Ondo State	6.9149	5.1478	B.1.617.2	1
	CV2511	2021-05-27	Nigeria	Kwara State	8.9669	4.3874	B.1.1.7	1
	CV2709	2021-05-27	Nigeria	Rivers State	4.8396	6.9112	B.1.1.318	1
	CV3547	2021-06-02	Nigeria	Kwara State	8.9669	4.3874	B.1.617.2	1
	CV3548	2021-06-02	Nigeria	Kwara State	8.9669	4.3874	B.1.617.2	1
	CV3549	2021-06-02	Nigeria	Kwara State	8.9669	4.3874	B.1.617.2	1
	CV3550	2021-06-02	Nigeria	Kwara State	8.9669	4.3874	B.1.617.2	1
	CV3552	2021-06-02	Nigeria	Kwara State	8.9669	4.3874	B.1.617.2	1
	CV3559	2021-06-02	Nigeria	Kwara State	8.9669	4.3874	B.1.617.2	1
	CV3487	2021-06-10	Nigeria	Edo State	6.6342	5.9304	B.1.617.2	1
	CV6223	2021-06-12	Nigeria	Oyo State	8.1574	3.6147	B.1.617.2	1
	CV6224	2021-06-12	Nigeria	Oyo State	8.1574	3.6147	B.1.617.2	1
	CV3001	2021-06-23	Nigeria	Ondo State	6.9149	5.1478	B.1.617.2	1
	CV3004	2021-06-26	Nigeria	Ondo State	6.9149	5.1478	B.1.617.2	1
	CV3003	2021-06-27	Nigeria	Ondo State	6.9149	5.1478	B.1.617.2	1
	CV1441	2021-06-28	Nigeria	Oyo State	8.1574	3.6147	B.1.617.2	1
	CV1440	2021-06-29	Nigeria	Oyo State	8.1574	3.6147	B.1.617.2	1
	CV2710	2021-06-30	Nigeria	Rivers State	4.8396	6.9112	B.1.617.2	1
	CV2092	2021-07-01	Nigeria	Ondo State	6.9149	5.1478	B.1.617.2	1
	CV1990	2021-07-01	Nigeria	Oyo State	8.1574	3.6147	others	1
	CV3555	2021-07-02	Nigeria	Kwara State	8.9669	4.3874	B.1.617.2	1
	CV3569	2021-07-02	Nigeria	Kwara State	8.9669	4.3874	B.1.617.2	1
	CV3570	2021-07-02	Nigeria	Kwara State	8.9669	4.3874	B.1.617.2	1
	CV1968	2021-07-02	Nigeria	Osun State	7.5629	4.52	B.1.617.2	1
	CV1983	2021-07-02	Nigeria	Osun State	7.5629	4.52	B	1
	CV1984	2021-07-02	Nigeria	Osun State	7.5629	4.52	others	1
	CV2385	2021-07-05	Nigeria	Ogun State	6.998	3.4737	B.1.617.2	1
	CV1617	2021-07-05	Nigeria	Oyo State	8.1574	3.6147	B.1.617.2	1
	CV1618	2021-07-05	Nigeria	Oyo State	8.1574	3.6147	B.1.617.2	1
	CV1970	2021-07-08	Nigeria	Ondo State	6.9149	5.1478	B.1.617.2	1
	CV1971	2021-07-08	Nigeria	Ondo State	6.9149	5.1478	B.1.617.2	1
	CV1992	2021-07-08	Nigeria	Ondo State	6.9149	5.1478	B.1.617.2	1
	CV3170	2021-07-09	Nigeria	Edo State	6.6342	5.9304	B.1.617.2	1
	CV3478	2021-07-10	Nigeria	Edo State	6.6342	5.9304	B.1.617.2	1
	CV4719	2021-07-10	Nigeria	Kano State	11.7471	8.5247	B.1.617.2	1
	CV4720	2021-07-10	Nigeria	Kano State	11.7471	8.5247	B.1.617.2	1
	CV1620	2021-07-10	Nigeria	Oyo State	8.1574	3.6147	B.1.617.2	1
	CV2512	2021-07-14	Nigeria	Kwara State	8.9669	4.3874	B.1.617.2	1
	CV2387	2021-07-14	Nigeria	Ogun State	6.998	3.4737	B.1.617.2	1
	CV2099	2021-07-14	Nigeria	Ondo State	6.9149	5.1478	B.1.617.2	1
	CV3171	2021-07-15	Nigeria	Edo State	6.6342	5.9304	B.1.617.2	1
	CV2383	2021-07-15	Nigeria	Ogun State	6.998	3.4737	B.1.617.2	1
	CV2384	2021-07-15	Nigeria	Ogun State	6.998	3.4737	B.1.617.2	1
	CV2513	2021-07-16	Nigeria	Kwara State	8.9669	4.3874	B.1.617.2	1
	CV2386	2021-07-16	Nigeria	Ogun State	6.998	3.4737	B.1.617.2	1
	CV2514	2021-07-17	Nigeria	Kwara State	8.9669	4.3874	B.1.617.2	1
	CV2515	2021-07-18	Nigeria	Kwara State	8.9669	4.3874	B.1.617.2	1
	CV1972	2021-07-21	Nigeria	Ondo State	6.9149	5.1478	others	1
	CV2726	2021-07-21	Nigeria	Rivers State	4.8396	6.9112	B.1.617.2	1
	CV2727	2021-07-22	Nigeria	Rivers State	4.8396	6.9112	B.1.617.2	1
	CV3172	2021-07-23	Nigeria	Edo State	6.6342	5.9304	B.1.617.2	1
	CV3173	2021-07-23	Nigeria	Edo State	6.6342	5.9304	B.1.617.2	1
	CV2721	2021-07-23	Nigeria	Rivers State	4.8396	6.9112	B.1.617.2	1
	CV2723	2021-07-23	Nigeria	Rivers State	4.8396	6.9112	B.1.617.2	1
	CV2724	2021-07-23	Nigeria	Rivers State	4.8396	6.9112	B.1.617.2	1
	CV2725	2021-07-23	Nigeria	Rivers State	4.8396	6.9112	B.1.617.2	1
	CV3174	2021-07-25	Nigeria	Edo State	6.6342	5.9304	B.1.617.2	1
	CV1986	2021-07-25	Nigeria	Ondo State	6.9149	5.1478	B	1
	CV3175	2021-07-26	Nigeria	Edo State	6.6342	5.9304	B.1.617.2	1
	CV3176	2021-07-26	Nigeria	Edo State	6.6342	5.9304	B.1.617.2	1
	CV2134	2021-07-26	Nigeria	Ondo State	6.9149	5.1478	B	1
	CV2722	2021-07-26	Nigeria	Rivers State	4.8396	6.9112	B.1.617.2	1
	CV2503	2021-07-27	Nigeria	Delta State	5.704	5.9339	B.1.617.2	1
	CV3177	2021-07-27	Nigeria	Edo State	6.6342	5.9304	B.1.617.2	1
	CV2495	2021-07-27	Nigeria	Kwara State	8.9669	4.3874	B.1.617.2	1
	CV2496	2021-07-27	Nigeria	Kwara State	8.9669	4.3874	B.1.617.2	1
	CV2497	2021-07-27	Nigeria	Kwara State	8.9669	4.3874	B.1.617.2	1
	CV2499	2021-07-27	Nigeria	Kwara State	8.9669	4.3874	B.1.617.2	1
	CV2502	2021-07-27	Nigeria	Kwara State	8.9669	4.3874	B.1.617.2	1
	CV2516	2021-07-27	Nigeria	Kwara State	8.9669	4.3874	B.1.617.2	1
	CV2480	2021-07-27	Nigeria	Lagos	6.45407	3.39467	B.1.617.2	1
	CV2481	2021-07-27	Nigeria	Lagos	6.45407	3.39467	B.1.617.2	1
	CV2482	2021-07-27	Nigeria	Lagos	6.45407	3.39467	B.1.617.2	1
	CV2483	2021-07-27	Nigeria	Lagos	6.45407	3.39467	B.1.617.2	1
	CV2484	2021-07-27	Nigeria	Lagos	6.45407	3.39467	B.1.617.2	1
	CV2488	2021-07-27	Nigeria	Lagos	6.45407	3.39467	B.1.1.318	1
	CV2489	2021-07-27	Nigeria	Lagos	6.45407	3.39467	B.1.617.2	1
	CV2493	2021-07-27	Nigeria	Lagos	6.45407	3.39467	B.1.617.2	1
	CV2498	2021-07-27	Nigeria	Lagos	6.45407	3.39467	B.1.617.2	1
	CV2500	2021-07-27	Nigeria	Lagos	6.45407	3.39467	B.1.617.2	1
	CV2501	2021-07-27	Nigeria	Lagos	6.45407	3.39467	B.1.617.2	1
	CV2486	2021-07-27	Nigeria	Ogun State	6.998	3.4737	B.1.617.2	1
	CV2490	2021-07-27	Nigeria	Ogun State	6.998	3.4737	B.1.617.2	1
	CV2494	2021-07-27	Nigeria	Ogun State	6.998	3.4737	B.1.617.2	1
	CV2487	2021-07-27	Nigeria	Ondo State	6.9149	5.1478	B.1.617.2	1
	CV2492	2021-07-27	Nigeria	Osun State	7.5629	4.52	B.1.617.2	1
	CV2491	2021-07-27	Nigeria	Oyo State	8.1574	3.6147	B.1.617.2	1
	CV2485	2021-07-27	Nigeria	Rivers State	4.8396	6.9112	B.1.617.2	1
	CV3178	2021-07-28	Nigeria	Edo State	6.6342	5.9304	B.1.617.2	1
	CV1981	2021-07-28	Nigeria	Ondo State	6.9149	5.1478	B.1.617.2	1
	CV2096	2021-07-28	Nigeria	Ondo State	6.9149	5.1478	B.1.617.2	1
	CV2720	2021-07-28	Nigeria	Rivers State	4.8396	6.9112	B.1.617.2	1
	CV3179	2021-07-29	Nigeria	Edo State	6.6342	5.9304	B.1.617.2	1
	CV3180	2021-07-29	Nigeria	Edo State	6.6342	5.9304	B.1.617.2	1
	CV1958	2021-07-29	Nigeria	Ondo State	6.9149	5.1478	B.1.617.2	1
	CV1959	2021-07-29	Nigeria	Ondo State	6.9149	5.1478	B.1.617.2	1
	CV1960	2021-07-29	Nigeria	Ondo State	6.9149	5.1478	others	1
	CV1991	2021-07-29	Nigeria	Ondo State	6.9149	5.1478	B.1.617.2	1
	CV2123	2021-07-29	Nigeria	Ondo State	6.9149	5.1478	B.1.617.2	1
	CV2129	2021-07-29	Nigeria	Ondo State	6.9149	5.1478	A	1
	CV2735	2021-07-29	Nigeria	Rivers State	4.8396	6.9112	B.1.617.2	1
	CV2736	2021-07-29	Nigeria	Rivers State	4.8396	6.9112	B.1.617.2	1
	CV2737	2021-07-29	Nigeria	Rivers State	4.8396	6.9112	B.1.617.2	1
	CV2738	2021-07-29	Nigeria	Rivers State	4.8396	6.9112	B.1.617.2	1
	CV2071	2021-07-30	Nigeria	Ogun State	6.998	3.4737	B.1.1.318	1
	CV2095	2021-07-30	Nigeria	Ondo State	6.9149	5.1478	B.1.617.2	1
	CV2711	2021-07-30	Nigeria	Rivers State	4.8396	6.9112	B.1.617.2	1
	CV2712	2021-07-30	Nigeria	Rivers State	4.8396	6.9112	B.1.617.2	1
	CV2713	2021-07-30	Nigeria	Rivers State	4.8396	6.9112	B.1.617.2	1
	CV2714	2021-07-30	Nigeria	Rivers State	4.8396	6.9112	B.1.617.2	1
	CV2715	2021-07-30	Nigeria	Rivers State	4.8396	6.9112	B.1.617.2	1
	CV2716	2021-07-30	Nigeria	Rivers State	4.8396	6.9112	B.1.617.2	1
	CV2504	2021-07-31	Nigeria	Kwara State	8.9669	4.3874	B.1.617.2	1
	CV2505	2021-07-31	Nigeria	Kwara State	8.9669	4.3874	B.1.617.2	1
	CV2506	2021-07-31	Nigeria	Kwara State	8.9669	4.3874	B.1.617.2	1
	CV2508	2021-07-31	Nigeria	Kwara State	8.9669	4.3874	B.1.617.2	1
	CV2509	2021-07-31	Nigeria	Kwara State	8.9669	4.3874	B.1.617.2	1
	CV2507	2021-07-31	Nigeria	Lagos	6.45407	3.39467	B.1.617.2	1
	CV2510	2021-07-31	Nigeria	Lagos	6.45407	3.39467	B.1.617.2	1
	CV2380	2021-07-31	Nigeria	Oyo State	8.1574	3.6147	B.1.617.2	1
	CV2381	2021-07-31	Nigeria	Oyo State	8.1574	3.6147	B.1.617.2	1
	CV2382	2021-07-31	Nigeria	Oyo State	8.1574	3.6147	B.1.617.2	1
	CV2459	2021-07-31	Nigeria	Oyo State	8.1574	3.6147	B.1.617.2	1
	CV2460	2021-07-31	Nigeria	Oyo State	8.1574	3.6147	B.1.617.2	1
	CV2461	2021-07-31	Nigeria	Oyo State	8.1574	3.6147	B.1.617.2	1
	CV2462	2021-07-31	Nigeria	Oyo State	8.1574	3.6147	B.1.617.2	1
	CV2463	2021-07-31	Nigeria	Oyo State	8.1574	3.6147	B.1.617.2	1
	CV2464	2021-07-31	Nigeria	Oyo State	8.1574	3.6147	B.1.617.2	1
	CV2465	2021-07-31	Nigeria	Oyo State	8.1574	3.6147	B.1.617.2	1
	CV2466	2021-07-31	Nigeria	Oyo State	8.1574	3.6147	B.1.617.2	1
	CV2467	2021-07-31	Nigeria	Oyo State	8.1574	3.6147	B.1.617.2	1
	CV2468	2021-07-31	Nigeria	Oyo State	8.1574	3.6147	B.1.617.2	1
	CV2469	2021-07-31	Nigeria	Oyo State	8.1574	3.6147	B.1.617.2	1
	CV2470	2021-07-31	Nigeria	Oyo State	8.1574	3.6147	B.1.617.2	1
	CV2471	2021-07-31	Nigeria	Oyo State	8.1574	3.6147	B.1.617.2	1
	CV2739	2021-07-31	Nigeria	Rivers State	4.8396	6.9112	B.1.617.2	1
	CV2740	2021-07-31	Nigeria	Rivers State	4.8396	6.9112	B.1.617.2	1
	CV2741	2021-07-31	Nigeria	Rivers State	4.8396	6.9112	B.1.617.2	1
	CV2742	2021-07-31	Nigeria	Rivers State	4.8396	6.9112	B.1.617.2	1
	CV2743	2021-07-31	Nigeria	Rivers State	4.8396	6.9112	B.1.617.2	1
	CV2744	2021-07-31	Nigeria	Rivers State	4.8396	6.9112	B.1.617.2	1
	CV2745	2021-07-31	Nigeria	Rivers State	4.8396	6.9112	B.1.617.2	1
	CV3181	2021-08-01	Nigeria	Edo State	6.6342	5.9304	B.1.617.2	1
	CV3182	2021-08-01	Nigeria	Edo State	6.6342	5.9304	B.1.617.2	1
	CV2118	2021-08-01	Nigeria	Ondo State	6.9149	5.1478	B.1.617.2	1
	CV2124	2021-08-01	Nigeria	Ondo State	6.9149	5.1478	B.1.617.2	1
	CV2127	2021-08-01	Nigeria	Ondo State	6.9149	5.1478	B.1.617.2	1
	CV2869	2021-08-01	Nigeria	Rivers State	4.8396	6.9112	B.1.617.2	1
	CV3492	2021-08-02	Nigeria	Kwara State	8.9669	4.3874	B.1.617.2	1
	CV3493	2021-08-02	Nigeria	Kwara State	8.9669	4.3874	B.1.617.2	1
	CV3494	2021-08-02	Nigeria	Kwara State	8.9669	4.3874	B.1.617.2	1
	CV3495	2021-08-02	Nigeria	Kwara State	8.9669	4.3874	B.1.617.2	1
	CV3496	2021-08-02	Nigeria	Kwara State	8.9669	4.3874	B.1.617.2	1
	CV3499	2021-08-02	Nigeria	Kwara State	8.9669	4.3874	B.1.617.2	1
	CV3501	2021-08-02	Nigeria	Kwara State	8.9669	4.3874	B.1.617.2	1
	CV3502	2021-08-02	Nigeria	Kwara State	8.9669	4.3874	B.1.617.2	1
	CV3503	2021-08-02	Nigeria	Kwara State	8.9669	4.3874	B.1.617.2	1
	CV3504	2021-08-02	Nigeria	Kwara State	8.9669	4.3874	B.1.617.2	1
	CV3505	2021-08-02	Nigeria	Kwara State	8.9669	4.3874	B.1.617.2	1
	CV3506	2021-08-02	Nigeria	Kwara State	8.9669	4.3874	B.1.617.2	1
	CV3507	2021-08-02	Nigeria	Kwara State	8.9669	4.3874	B.1.617.2	1
	CV3508	2021-08-02	Nigeria	Kwara State	8.9669	4.3874	B.1.617.2	1
	CV3509	2021-08-02	Nigeria	Kwara State	8.9669	4.3874	B.1.617.2	1
	CV3510	2021-08-02	Nigeria	Kwara State	8.9669	4.3874	B.1.617.2	1
	CV3511	2021-08-02	Nigeria	Kwara State	8.9669	4.3874	B.1.617.2	1
	CV3512	2021-08-02	Nigeria	Kwara State	8.9669	4.3874	B.1.617.2	1
	CV3522	2021-08-02	Nigeria	Kwara State	8.9669	4.3874	B.1.617.2	1
	CV3525	2021-08-02	Nigeria	Kwara State	8.9669	4.3874	B.1.617.2	1
	CV3526	2021-08-02	Nigeria	Kwara State	8.9669	4.3874	B.1.617.2	1
	CV3531	2021-08-02	Nigeria	Kwara State	8.9669	4.3874	B.1.617.2	1
	CV3571	2021-08-02	Nigeria	Kwara State	8.9669	4.3874	B.1.617.2	1
	CV2074	2021-08-02	Nigeria	Ogun State	6.998	3.4737	B.1.617.2	1
	CV2075	2021-08-02	Nigeria	Ogun State	6.998	3.4737	B.1.617.2	1
	CV2077	2021-08-02	Nigeria	Ogun State	6.998	3.4737	B.1.617.2	1
	CV2078	2021-08-02	Nigeria	Ogun State	6.998	3.4737	B.1.617.2	1
	CV2117	2021-08-02	Nigeria	Ondo State	6.9149	5.1478	B.1.617.2	1
	CV2119	2021-08-02	Nigeria	Ondo State	6.9149	5.1478	B.1.617.2	1
	CV2121	2021-08-02	Nigeria	Ondo State	6.9149	5.1478	B.1.617.2	1
	CV2136	2021-08-02	Nigeria	Ondo State	6.9149	5.1478	B.1.617.2	1
	CV3022	2021-08-02	Nigeria	Ondo State	6.9149	5.1478	B.1.617.2	1
	CV3027	2021-08-02	Nigeria	Ondo State	6.9149	5.1478	B.1.617.2	1
	CV1964	2021-08-02	Nigeria	Osun State	7.5629	4.52	B	1
	CV1966	2021-08-02	Nigeria	Osun State	7.5629	4.52	others	1
	CV1967	2021-08-02	Nigeria	Osun State	7.5629	4.52	B.1.617.2	1
	CV1974	2021-08-02	Nigeria	Osun State	7.5629	4.52	B	1
	CV1979	2021-08-02	Nigeria	Osun State	7.5629	4.52	B.1.617.2	1
	CV1987	2021-08-02	Nigeria	Osun State	7.5629	4.52	B	1
	CV2718	2021-08-02	Nigeria	Rivers State	4.8396	6.9112	B.1.617.2	1
	CV2730	2021-08-02	Nigeria	Rivers State	4.8396	6.9112	B.1.617.2	1
	CV3183	2021-08-03	Nigeria	Edo State	6.6342	5.9304	B.1.617.2	1
	CV3184	2021-08-03	Nigeria	Edo State	6.6342	5.9304	B.1.617.2	1
	CV3185	2021-08-03	Nigeria	Edo State	6.6342	5.9304	B.1.617.2	1
	CV3186	2021-08-03	Nigeria	Edo State	6.6342	5.9304	B.1.617.2	1
	CV3187	2021-08-03	Nigeria	Edo State	6.6342	5.9304	B.1.617.2	1
	CV2517	2021-08-03	Nigeria	Kwara State	8.9669	4.3874	B.1.617.2	1
	CV2518	2021-08-03	Nigeria	Kwara State	8.9669	4.3874	B.1.617.2	1
	CV2519	2021-08-03	Nigeria	Kwara State	8.9669	4.3874	B.1.617.2	1
	CV2520	2021-08-03	Nigeria	Kwara State	8.9669	4.3874	B.1.617.2	1
	CV2521	2021-08-03	Nigeria	Kwara State	8.9669	4.3874	B.1.617.2	1
	CV2080	2021-08-03	Nigeria	Ondo State	6.9149	5.1478	B.1.617.2	1
	CV2101	2021-08-03	Nigeria	Ondo State	6.9149	5.1478	B.1.617.2	1
	CV2138	2021-08-03	Nigeria	Ondo State	6.9149	5.1478	B.1.617.2	1
	CV1988	2021-08-03	Nigeria	Osun State	7.5629	4.52	B.1	1
	CV2706	2021-08-03	Nigeria	Rivers State	4.8396	6.9112	B.1.617.2	1
	CV2707	2021-08-03	Nigeria	Rivers State	4.8396	6.9112	B.1.617.2	1
	CV2708	2021-08-03	Nigeria	Rivers State	4.8396	6.9112	B.1.617.2	1
	CV2728	2021-08-03	Nigeria	Rivers State	4.8396	6.9112	B.1.617.2	1
	CV2729	2021-08-03	Nigeria	Rivers State	4.8396	6.9112	B.1.617.2	1
	CV2731	2021-08-03	Nigeria	Rivers State	4.8396	6.9112	B.1.617.2	1
	CV2732	2021-08-03	Nigeria	Rivers State	4.8396	6.9112	B.1.617.2	1
	CV2733	2021-08-03	Nigeria	Rivers State	4.8396	6.9112	B.1.617.2	1
	CV2734	2021-08-03	Nigeria	Rivers State	4.8396	6.9112	B.1.617.2	1
	CV2522	2021-08-04	Nigeria	Kwara State	8.9669	4.3874	B.1.617.2	1
	CV2523	2021-08-04	Nigeria	Kwara State	8.9669	4.3874	B.1.617.2	1
	CV2524	2021-08-04	Nigeria	Kwara State	8.9669	4.3874	B.1.617.2	1
	CV2525	2021-08-04	Nigeria	Kwara State	8.9669	4.3874	B.1.617.2	1
	CV2076	2021-08-04	Nigeria	Ogun State	6.998	3.4737	B.1.617.2	1
	CV2079	2021-08-04	Nigeria	Ondo State	6.9149	5.1478	B.1.617.2	1
	CV2083	2021-08-04	Nigeria	Ondo State	6.9149	5.1478	B.1.617.2	1
	CV2084	2021-08-04	Nigeria	Ondo State	6.9149	5.1478	B.1.617.2	1
	CV2085	2021-08-04	Nigeria	Ondo State	6.9149	5.1478	B.1.617.2	1
	CV2086	2021-08-04	Nigeria	Ondo State	6.9149	5.1478	B.1.617.2	1
	CV2087	2021-08-04	Nigeria	Ondo State	6.9149	5.1478	B.1.617.2	1
	CV2097	2021-08-04	Nigeria	Ondo State	6.9149	5.1478	B.1.617.2	1
	CV2125	2021-08-04	Nigeria	Ondo State	6.9149	5.1478	B.1.617.2	1
	CV2142	2021-08-04	Nigeria	Ondo State	6.9149	5.1478	B.1.617.2	1
	CV1962	2021-08-04	Nigeria	Osun State	7.5629	4.52	others	1
	CV1980	2021-08-04	Nigeria	Osun State	7.5629	4.52	B.1.617.2	1
	CV1982	2021-08-04	Nigeria	Osun State	7.5629	4.52	B.1.617.2	1
	CV2359	2021-08-04	Nigeria	Oyo State	8.1574	3.6147	B.1.617.2	1
	CV2360	2021-08-04	Nigeria	Oyo State	8.1574	3.6147	B.1.617.2	1
	CV2361	2021-08-04	Nigeria	Oyo State	8.1574	3.6147	B.1.617.2	1
	CV2362	2021-08-04	Nigeria	Oyo State	8.1574	3.6147	B.1.617.2	1
	CV2363	2021-08-04	Nigeria	Oyo State	8.1574	3.6147	B.1.617.2	1
	CV2364	2021-08-04	Nigeria	Oyo State	8.1574	3.6147	B.1.617.2	1
	CV2472	2021-08-04	Nigeria	Oyo State	8.1574	3.6147	B.1.617.2	1
	CV2702	2021-08-04	Nigeria	Rivers State	4.8396	6.9112	B.1.617.2	1
	CV2703	2021-08-04	Nigeria	Rivers State	4.8396	6.9112	B.1.1.318	1
	CV2704	2021-08-04	Nigeria	Rivers State	4.8396	6.9112	B.1.617.2	1
	CV2705	2021-08-04	Nigeria	Rivers State	4.8396	6.9112	B.1.617.2	1
	CV2719	2021-08-04	Nigeria	Rivers State	4.8396	6.9112	B.1.617.2	1
	CV2526	2021-08-05	Nigeria	Kwara State	8.9669	4.3874	B.1.617.2	1
	CV2527	2021-08-05	Nigeria	Kwara State	8.9669	4.3874	B.1.617.2	1
	CV2528	2021-08-05	Nigeria	Kwara State	8.9669	4.3874	B.1.617.2	1
	CV2529	2021-08-05	Nigeria	Kwara State	8.9669	4.3874	B.1.617.2	1
	CV2062	2021-08-05	Nigeria	Ogun State	6.998	3.4737	B.1.617.2	1
	CV2064	2021-08-05	Nigeria	Ogun State	6.998	3.4737	B.1.617.2	1
	CV2065	2021-08-05	Nigeria	Ogun State	6.998	3.4737	B.1.617.2	1
	CV2102	2021-08-05	Nigeria	Ondo State	6.9149	5.1478	B.1.617.2	1
	CV2103	2021-08-05	Nigeria	Ondo State	6.9149	5.1478	B.1.617.2	1
	CV2104	2021-08-05	Nigeria	Ondo State	6.9149	5.1478	B.1.525	1
	CV2139	2021-08-05	Nigeria	Ondo State	6.9149	5.1478	B.1.617.2	1
	CV2147	2021-08-05	Nigeria	Ondo State	6.9149	5.1478	B.1.617.2	1
	CV2155	2021-08-05	Nigeria	Ondo State	6.9149	5.1478	B.1.617.2	1
	CV2356	2021-08-05	Nigeria	Oyo State	8.1574	3.6147	B.1.617.2	1
	CV2357	2021-08-05	Nigeria	Oyo State	8.1574	3.6147	B.1.617.2	1
	CV2358	2021-08-05	Nigeria	Oyo State	8.1574	3.6147	B.1.617.2	1
	CV2530	2021-08-06	Nigeria	Kwara State	8.9669	4.3874	B.1.617.2	1
	CV2531	2021-08-06	Nigeria	Kwara State	8.9669	4.3874	B.1.617.2	1
	CV2532	2021-08-06	Nigeria	Kwara State	8.9669	4.3874	B.1.617.2	1
	CV2533	2021-08-06	Nigeria	Kwara State	8.9669	4.3874	B.1.617.2	1
	CV2066	2021-08-06	Nigeria	Ogun State	6.998	3.4737	B.1.1.318	1
	CV2067	2021-08-06	Nigeria	Ogun State	6.998	3.4737	B.1.617.2	1
	CV2122	2021-08-06	Nigeria	Ondo State	6.9149	5.1478	B.1.617.2	1
	CV2137	2021-08-06	Nigeria	Ondo State	6.9149	5.1478	B.1.617.2	1
	CV2140	2021-08-06	Nigeria	Ondo State	6.9149	5.1478	B.1.617.2	1
	CV2164	2021-08-06	Nigeria	Osun State	7.5629	4.52	B.1.617.2	1
	CV2165	2021-08-06	Nigeria	Osun State	7.5629	4.52	B.1.617.2	1
	CV2276	2021-08-06	Nigeria	Oyo State	8.1574	3.6147	B.1.617.2	1
	CV2473	2021-08-06	Nigeria	Oyo State	8.1574	3.6147	B.1.617.2	1
	CV2474	2021-08-06	Nigeria	Oyo State	8.1574	3.6147	B.1.617.2	1
	CV2476	2021-08-06	Nigeria	Oyo State	8.1574	3.6147	B.1.617.2	1
	CV2477	2021-08-06	Nigeria	Oyo State	8.1574	3.6147	B.1.617.2	1
	CV3188	2021-08-07	Nigeria	Edo State	6.6342	5.9304	B.1.617.2	1
	CV2534	2021-08-07	Nigeria	Kwara State	8.9669	4.3874	B.1.617.2	1
	CV2535	2021-08-07	Nigeria	Kwara State	8.9669	4.3874	B.1.617.2	1
	CV2536	2021-08-07	Nigeria	Kwara State	8.9669	4.3874	B.1.617.2	1
	CV2537	2021-08-07	Nigeria	Kwara State	8.9669	4.3874	B.1.617.2	1
	CV2538	2021-08-07	Nigeria	Kwara State	8.9669	4.3874	B.1.617.2	1
	CV2539	2021-08-07	Nigeria	Kwara State	8.9669	4.3874	B.1.617.2	1
	CV2143	2021-08-07	Nigeria	Ondo State	6.9149	5.1478	B.1.617.2	1
	CV2350	2021-08-07	Nigeria	Oyo State	8.1574	3.6147	B.1.617.2	1
	CV2351	2021-08-07	Nigeria	Oyo State	8.1574	3.6147	B.1.617.2	1
	CV2352	2021-08-07	Nigeria	Oyo State	8.1574	3.6147	B.1.617.2	1
	CV2353	2021-08-07	Nigeria	Oyo State	8.1574	3.6147	B.1.617.2	1
	CV2354	2021-08-07	Nigeria	Oyo State	8.1574	3.6147	B.1.617.2	1
	CV2355	2021-08-07	Nigeria	Oyo State	8.1574	3.6147	B.1.617.2	1
	CV2153	2021-08-08	Nigeria	Ondo State	6.9149	5.1478	B.1.617.2	1
	CV2411	2021-08-09	Nigeria	Akwa-Ibom State	4.9057	7.8537	B.1.617.2	1
	CV2412	2021-08-09	Nigeria	Akwa-Ibom State	4.9057	7.8537	B.1.617.2	1
	CV2413	2021-08-09	Nigeria	Akwa-Ibom State	4.9057	7.8537	B.1.617.2	1
	CV2414	2021-08-09	Nigeria	Akwa-Ibom State	4.9057	7.8537	B.1.617.2	1
	CV2415	2021-08-09	Nigeria	Akwa-Ibom State	4.9057	7.8537	B.1.617.2	1
	CV2447	2021-08-09	Nigeria	Akwa-Ibom State	4.9057	7.8537	B.1.617.2	1
	CV2448	2021-08-09	Nigeria	Akwa-Ibom State	4.9057	7.8537	B.1.617.2	1
	CV2449	2021-08-09	Nigeria	Akwa-Ibom State	4.9057	7.8537	B.1.617.2	1
	CV3189	2021-08-09	Nigeria	Edo State	6.6342	5.9304	B.1.617.2	1
	CV3190	2021-08-09	Nigeria	Edo State	6.6342	5.9304	B.1.617.2	1
	CV3191	2021-08-09	Nigeria	Edo State	6.6342	5.9304	B.1.617.2	1
	CV3192	2021-08-09	Nigeria	Edo State	6.6342	5.9304	B.1.617.2	1
	CV3193	2021-08-09	Nigeria	Edo State	6.6342	5.9304	B.1.617.2	1
	CV3194	2021-08-09	Nigeria	Edo State	6.6342	5.9304	B.1.617.2	1
	CV3195	2021-08-09	Nigeria	Edo State	6.6342	5.9304	B.1.617.2	1
	CV3196	2021-08-09	Nigeria	Edo State	6.6342	5.9304	B.1.617.2	1
	CV2540	2021-08-09	Nigeria	Kwara State	8.9669	4.3874	B.1.617.2	1
	CV2541	2021-08-09	Nigeria	Kwara State	8.9669	4.3874	B.1.617.2	1
	CV2542	2021-08-09	Nigeria	Kwara State	8.9669	4.3874	B.1.617.2	1
	CV2107	2021-08-09	Nigeria	Ondo State	6.9149	5.1478	A	1
	CV2108	2021-08-09	Nigeria	Ondo State	6.9149	5.1478	B.1.617.2	1
	CV2109	2021-08-09	Nigeria	Ondo State	6.9149	5.1478	B.1.617.2	1
	CV2110	2021-08-09	Nigeria	Ondo State	6.9149	5.1478	B.1.617.2	1
	CV2111	2021-08-09	Nigeria	Ondo State	6.9149	5.1478	B.1.617.2	1
	CV2113	2021-08-09	Nigeria	Ondo State	6.9149	5.1478	B.1.617.2	1
	CV2114	2021-08-09	Nigeria	Ondo State	6.9149	5.1478	B.1.617.2	1
	CV2120	2021-08-09	Nigeria	Ondo State	6.9149	5.1478	B.1.617.2	1
	CV2175	2021-08-09	Nigeria	Osun State	7.5629	4.52	B.1.617.2	1
	CV2176	2021-08-09	Nigeria	Osun State	7.5629	4.52	B.1.617.2	1
	CV2177	2021-08-09	Nigeria	Osun State	7.5629	4.52	B.1.617.2	1
	CV2178	2021-08-09	Nigeria	Osun State	7.5629	4.52	B.1.617.2	1
	CV2179	2021-08-09	Nigeria	Osun State	7.5629	4.52	B.1.617.2	1
	CV6102	2021-08-09	Nigeria	Osun State	7.5629	4.52	B.1.617.2	1
	CV6104	2021-08-09	Nigeria	Osun State	7.5629	4.52	B.1.617.2	1
	CV6105	2021-08-09	Nigeria	Osun State	7.5629	4.52	B.1.617.2	1
	CV6106	2021-08-09	Nigeria	Osun State	7.5629	4.52	BA.1.17.2	1
	CV6109	2021-08-09	Nigeria	Osun State	7.5629	4.52	BA.1	1
	CV6111	2021-08-09	Nigeria	Osun State	7.5629	4.52	BA.1	1
	CV2275	2021-08-09	Nigeria	Oyo State	8.1574	3.6147	B.1.617.2	1
	CV2277	2021-08-09	Nigeria	Oyo State	8.1574	3.6147	B.1.617.2	1
	CV2278	2021-08-09	Nigeria	Oyo State	8.1574	3.6147	B.1.617.2	1
	CV2279	2021-08-09	Nigeria	Oyo State	8.1574	3.6147	B.1.617.2	1
	CV2280	2021-08-09	Nigeria	Oyo State	8.1574	3.6147	B.1.617.2	1
	CV2281	2021-08-09	Nigeria	Oyo State	8.1574	3.6147	B.1.617.2	1
	CV2282	2021-08-09	Nigeria	Oyo State	8.1574	3.6147	B.1.617.2	1
	CV2283	2021-08-09	Nigeria	Oyo State	8.1574	3.6147	B.1.617.2	1
	CV2284	2021-08-09	Nigeria	Oyo State	8.1574	3.6147	B.1.617.2	1
	CV2285	2021-08-09	Nigeria	Oyo State	8.1574	3.6147	B.1.617.2	1
	CV2286	2021-08-09	Nigeria	Oyo State	8.1574	3.6147	B.1.617.2	1
	CV2287	2021-08-09	Nigeria	Oyo State	8.1574	3.6147	B.1.617.2	1
	CV2288	2021-08-09	Nigeria	Oyo State	8.1574	3.6147	B.1.617.2	1
	CV2289	2021-08-09	Nigeria	Oyo State	8.1574	3.6147	B.1.617.2	1
	CV2290	2021-08-09	Nigeria	Oyo State	8.1574	3.6147	B.1.617.2	1
	CV2291	2021-08-09	Nigeria	Oyo State	8.1574	3.6147	B.1.617.2	1
	CV2292	2021-08-09	Nigeria	Oyo State	8.1574	3.6147	B.1.617.2	1
	CV2349	2021-08-09	Nigeria	Oyo State	8.1574	3.6147	B.1.617.2	1
	CV2475	2021-08-09	Nigeria	Oyo State	8.1574	3.6147	B.1.617.2	1
	CV2478	2021-08-09	Nigeria	Oyo State	8.1574	3.6147	B.1.617.2	1
	CV2479	2021-08-09	Nigeria	Oyo State	8.1574	3.6147	B.1.617.2	1
	CV2717	2021-08-09	Nigeria	Rivers State	4.8396	6.9112	B.1.617.2	1
	CV2421	2021-08-10	Nigeria	Akwa-Ibom State	4.9057	7.8537	B.1.617.2	1
	CV2422	2021-08-10	Nigeria	Akwa-Ibom State	4.9057	7.8537	B.1.617.2	1
	CV2423	2021-08-10	Nigeria	Akwa-Ibom State	4.9057	7.8537	B.1.617.2	1
	CV2424	2021-08-10	Nigeria	Akwa-Ibom State	4.9057	7.8537	B.1.617.2	1
	CV2425	2021-08-10	Nigeria	Akwa-Ibom State	4.9057	7.8537	B.1.617.2	1
	CV2426	2021-08-10	Nigeria	Akwa-Ibom State	4.9057	7.8537	B.1.617.2	1
	CV2427	2021-08-10	Nigeria	Akwa-Ibom State	4.9057	7.8537	B.1.617.2	1
	CV2428	2021-08-10	Nigeria	Akwa-Ibom State	4.9057	7.8537	B.1.617.2	1
	CV2429	2021-08-10	Nigeria	Akwa-Ibom State	4.9057	7.8537	B.1.617.2	1
	CV2430	2021-08-10	Nigeria	Akwa-Ibom State	4.9057	7.8537	B.1.617.2	1
	CV2431	2021-08-10	Nigeria	Akwa-Ibom State	4.9057	7.8537	B.1.617.2	1
	CV2432	2021-08-10	Nigeria	Akwa-Ibom State	4.9057	7.8537	B.1.617.2	1
	CV2433	2021-08-10	Nigeria	Akwa-Ibom State	4.9057	7.8537	B.1.617.2	1
	CV2434	2021-08-10	Nigeria	Akwa-Ibom State	4.9057	7.8537	B.1.617.2	1
	CV2435	2021-08-10	Nigeria	Akwa-Ibom State	4.9057	7.8537	B.1.617.2	1
	CV2436	2021-08-10	Nigeria	Akwa-Ibom State	4.9057	7.8537	B.1.617.2	1
	CV2437	2021-08-10	Nigeria	Akwa-Ibom State	4.9057	7.8537	B.1.617.2	1
	CV2438	2021-08-10	Nigeria	Akwa-Ibom State	4.9057	7.8537	B.1.617.2	1
	CV2439	2021-08-10	Nigeria	Akwa-Ibom State	4.9057	7.8537	B.1.617.2	1
	CV2440	2021-08-10	Nigeria	Akwa-Ibom State	4.9057	7.8537	B.1.617.2	1
	CV2441	2021-08-10	Nigeria	Akwa-Ibom State	4.9057	7.8537	B.1.617.2	1
	CV2442	2021-08-10	Nigeria	Akwa-Ibom State	4.9057	7.8537	B.1.617.2	1
	CV2443	2021-08-10	Nigeria	Akwa-Ibom State	4.9057	7.8537	B.1.617.2	1
	CV2444	2021-08-10	Nigeria	Akwa-Ibom State	4.9057	7.8537	B.1.617.2	1
	CV2445	2021-08-10	Nigeria	Akwa-Ibom State	4.9057	7.8537	B.1.617.2	1
	CV2446	2021-08-10	Nigeria	Akwa-Ibom State	4.9057	7.8537	B.1.617.2	1
	CV2450	2021-08-10	Nigeria	Akwa-Ibom State	4.9057	7.8537	B.1.617.2	1
	CV2451	2021-08-10	Nigeria	Akwa-Ibom State	4.9057	7.8537	B.1.617.2	1
	CV2452	2021-08-10	Nigeria	Akwa-Ibom State	4.9057	7.8537	B.1.617.2	1
	CV2453	2021-08-10	Nigeria	Akwa-Ibom State	4.9057	7.8537	B.1.617.2	1
	CV2454	2021-08-10	Nigeria	Akwa-Ibom State	4.9057	7.8537	B.1.617.2	1
	CV2455	2021-08-10	Nigeria	Akwa-Ibom State	4.9057	7.8537	B.1.617.2	1
	CV2456	2021-08-10	Nigeria	Akwa-Ibom State	4.9057	7.8537	B.1.617.2	1
	CV2457	2021-08-10	Nigeria	Akwa-Ibom State	4.9057	7.8537	B.1.617.2	1
	CV2458	2021-08-10	Nigeria	Akwa-Ibom State	4.9057	7.8537	B.1.617.2	1
	CV3197	2021-08-10	Nigeria	Edo State	6.6342	5.9304	B.1.617.2	1
	CV3198	2021-08-10	Nigeria	Edo State	6.6342	5.9304	B.1.617.2	1
	CV3199	2021-08-10	Nigeria	Edo State	6.6342	5.9304	B.1.617.2	1
	CV3490	2021-08-10	Nigeria	Edo State	6.6342	5.9304	B.1.617.2	1
	CV2543	2021-08-10	Nigeria	Kwara State	8.9669	4.3874	B.1.617.2	1
	CV2544	2021-08-10	Nigeria	Kwara State	8.9669	4.3874	B.1.617.2	1
	CV2545	2021-08-10	Nigeria	Kwara State	8.9669	4.3874	B.1.617.2	1
	CV2546	2021-08-10	Nigeria	Kwara State	8.9669	4.3874	B.1.617.2	1
	CV2131	2021-08-10	Nigeria	Ondo State	6.9149	5.1478	B.1.617.2	1
	CV2132	2021-08-10	Nigeria	Ondo State	6.9149	5.1478	B.1.617.2	1
	CV2133	2021-08-10	Nigeria	Ondo State	6.9149	5.1478	B.1.617.2	1
	CV2135	2021-08-10	Nigeria	Ondo State	6.9149	5.1478	B.1.617.2	1
	CV2141	2021-08-10	Nigeria	Ondo State	6.9149	5.1478	B.1.617.2	1
	CV2145	2021-08-10	Nigeria	Ondo State	6.9149	5.1478	B.1.617.2	1
	CV2146	2021-08-10	Nigeria	Ondo State	6.9149	5.1478	B.1.617.2	1
	CV2293	2021-08-10	Nigeria	Oyo State	8.1574	3.6147	B.1.617.2	1
	CV2294	2021-08-10	Nigeria	Oyo State	8.1574	3.6147	B.1.617.2	1
	CV2295	2021-08-10	Nigeria	Oyo State	8.1574	3.6147	B.1.617.2	1
	CV2389	2021-08-11	Nigeria	Akwa-Ibom State	4.9057	7.8537	B.1.617.2	1
	CV2390	2021-08-11	Nigeria	Akwa-Ibom State	4.9057	7.8537	B.1.617.2	1
	CV2391	2021-08-11	Nigeria	Akwa-Ibom State	4.9057	7.8537	B.1.617.2	1
	CV2392	2021-08-11	Nigeria	Akwa-Ibom State	4.9057	7.8537	B.1.617.2	1
	CV2393	2021-08-11	Nigeria	Akwa-Ibom State	4.9057	7.8537	B.1.617.2	1
	CV2394	2021-08-11	Nigeria	Akwa-Ibom State	4.9057	7.8537	B.1.617.2	1
	CV2395	2021-08-11	Nigeria	Akwa-Ibom State	4.9057	7.8537	B.1.617.2	1
	CV2396	2021-08-11	Nigeria	Akwa-Ibom State	4.9057	7.8537	A	1
	CV2397	2021-08-11	Nigeria	Akwa-Ibom State	4.9057	7.8537	B.1.617.2	1
	CV2398	2021-08-11	Nigeria	Akwa-Ibom State	4.9057	7.8537	B.1.617.2	1
	CV2399	2021-08-11	Nigeria	Akwa-Ibom State	4.9057	7.8537	B.1.617.2	1
	CV2400	2021-08-11	Nigeria	Akwa-Ibom State	4.9057	7.8537	B.1.617.2	1
	CV2401	2021-08-11	Nigeria	Akwa-Ibom State	4.9057	7.8537	B.1.617.2	1
	CV2402	2021-08-11	Nigeria	Akwa-Ibom State	4.9057	7.8537	B.1.617.2	1
	CV2403	2021-08-11	Nigeria	Akwa-Ibom State	4.9057	7.8537	B.1.617.2	1
	CV2404	2021-08-11	Nigeria	Akwa-Ibom State	4.9057	7.8537	B.1.617.2	1
	CV2416	2021-08-11	Nigeria	Akwa-Ibom State	4.9057	7.8537	B.1.617.2	1
	CV2417	2021-08-11	Nigeria	Akwa-Ibom State	4.9057	7.8537	B.1.617.2	1
	CV2418	2021-08-11	Nigeria	Akwa-Ibom State	4.9057	7.8537	B.1.617.2	1
	CV2419	2021-08-11	Nigeria	Akwa-Ibom State	4.9057	7.8537	B.1.617.2	1
	CV2420	2021-08-11	Nigeria	Akwa-Ibom State	4.9057	7.8537	B.1.617.2	1
	CV3200	2021-08-11	Nigeria	Edo State	6.6342	5.9304	B.1.617.2	1
	CV3201	2021-08-11	Nigeria	Edo State	6.6342	5.9304	B.1.617.2	1
	CV2547	2021-08-11	Nigeria	Kwara State	8.9669	4.3874	B.1.617.2	1
	CV2548	2021-08-11	Nigeria	Kwara State	8.9669	4.3874	B.1.617.2	1
	CV2549	2021-08-11	Nigeria	Kwara State	8.9669	4.3874	B.1.617.2	1
	CV2550	2021-08-11	Nigeria	Kwara State	8.9669	4.3874	B.1.617.2	1
	CV2551	2021-08-11	Nigeria	Kwara State	8.9669	4.3874	B.1.617.2	1
	CV2296	2021-08-11	Nigeria	Oyo State	8.1574	3.6147	B.1.617.2	1
	CV2297	2021-08-11	Nigeria	Oyo State	8.1574	3.6147	B.1.617.2	1
	CV2298	2021-08-11	Nigeria	Oyo State	8.1574	3.6147	B.1.617.2	1
	CV2299	2021-08-11	Nigeria	Oyo State	8.1574	3.6147	B.1.617.2	1
	CV2300	2021-08-11	Nigeria	Oyo State	8.1574	3.6147	B.1.617.2	1
	CV2301	2021-08-11	Nigeria	Oyo State	8.1574	3.6147	B.1.617.2	1
	CV2302	2021-08-11	Nigeria	Oyo State	8.1574	3.6147	B.1.617.2	1
	CV2303	2021-08-11	Nigeria	Oyo State	8.1574	3.6147	B.1.617.2	1
	CV2304	2021-08-11	Nigeria	Oyo State	8.1574	3.6147	B.1.617.2	1
	CV2305	2021-08-11	Nigeria	Oyo State	8.1574	3.6147	B.1.617.2	1
	CV2306	2021-08-11	Nigeria	Oyo State	8.1574	3.6147	B.1.617.2	1
	CV2307	2021-08-11	Nigeria	Oyo State	8.1574	3.6147	B.1.617.2	1
	CV2308	2021-08-11	Nigeria	Oyo State	8.1574	3.6147	B.1.617.2	1
	CV2309	2021-08-11	Nigeria	Oyo State	8.1574	3.6147	B.1.617.2	1
	CV2310	2021-08-11	Nigeria	Oyo State	8.1574	3.6147	B.1.617.2	1
	CV2311	2021-08-11	Nigeria	Oyo State	8.1574	3.6147	B.1.617.2	1
	CV2312	2021-08-11	Nigeria	Oyo State	8.1574	3.6147	B.1.617.2	1
	CV2313	2021-08-11	Nigeria	Oyo State	8.1574	3.6147	B.1.617.2	1
	CV2314	2021-08-11	Nigeria	Oyo State	8.1574	3.6147	B.1.617.2	1
	CV2809	2021-08-11	Nigeria	Rivers State	4.8396	6.9112	B.1.617.2	1
	CV2848	2021-08-11	Nigeria	Rivers State	4.8396	6.9112	B.1.617.2	1
	CV2856	2021-08-11	Nigeria	Rivers State	4.8396	6.9112	B.1.617.2	1
	CV3202	2021-08-12	Nigeria	Edo State	6.6342	5.9304	B.1.617.2	1
	CV3203	2021-08-12	Nigeria	Edo State	6.6342	5.9304	B.1.617.2	1
	CV2560	2021-08-12	Nigeria	Ekiti State	7.719	5.311	B.1.617.2	1
	CV2561	2021-08-12	Nigeria	Ekiti State	7.719	5.311	B.1.617.2	1
	CV2562	2021-08-12	Nigeria	Ekiti State	7.719	5.311	B.1.617.2	1
	CV2563	2021-08-12	Nigeria	Ekiti State	7.719	5.311	B.1.617.2	1
	CV2567	2021-08-12	Nigeria	Ekiti State	7.719	5.311	B.1.617.2	1
	CV2568	2021-08-12	Nigeria	Ekiti State	7.719	5.311	B.1.617.2	1
	CV2569	2021-08-12	Nigeria	Ekiti State	7.719	5.311	B.1.617.2	1
	CV2570	2021-08-12	Nigeria	Ekiti State	7.719	5.311	B.1.617.2	1
	CV2571	2021-08-12	Nigeria	Ekiti State	7.719	5.311	B.1.617.2	1
	CV2572	2021-08-12	Nigeria	Ekiti State	7.719	5.311	B.1.617.2	1
	CV2573	2021-08-12	Nigeria	Ekiti State	7.719	5.311	B.1.617.2	1
	CV2574	2021-08-12	Nigeria	Ekiti State	7.719	5.311	B.1.617.2	1
	CV2575	2021-08-12	Nigeria	Ekiti State	7.719	5.311	B.1.617.2	1
	CV2576	2021-08-12	Nigeria	Ekiti State	7.719	5.311	B.1.617.2	1
	CV2595	2021-08-12	Nigeria	Ekiti State	7.719	5.311	B.1.617.2	1
	CV2596	2021-08-12	Nigeria	Ekiti State	7.719	5.311	B.1.617.2	1
	CV2552	2021-08-12	Nigeria	Kwara State	8.9669	4.3874	B.1.617.2	1
	CV2553	2021-08-12	Nigeria	Kwara State	8.9669	4.3874	B.1.617.2	1
	CV2144	2021-08-12	Nigeria	Ondo State	6.9149	5.1478	B.1.617.2	1
	CV2152	2021-08-12	Nigeria	Ondo State	6.9149	5.1478	B.1.617.2	1
	CV2166	2021-08-12	Nigeria	Osun State	7.5629	4.52	B.1.617.2	1
	CV2315	2021-08-12	Nigeria	Oyo State	8.1574	3.6147	B.1.617.2	1
	CV2316	2021-08-12	Nigeria	Oyo State	8.1574	3.6147	B.1.617.2	1
	CV2317	2021-08-12	Nigeria	Oyo State	8.1574	3.6147	B.1.617.2	1
	CV2798	2021-08-12	Nigeria	Rivers State	4.8396	6.9112	B.1.617.2	1
	CV2799	2021-08-12	Nigeria	Rivers State	4.8396	6.9112	B.1.617.2	1
	CV2800	2021-08-12	Nigeria	Rivers State	4.8396	6.9112	B.1.617.2	1
	CV2806	2021-08-12	Nigeria	Rivers State	4.8396	6.9112	B.1.617.2	1
	CV2808	2021-08-12	Nigeria	Rivers State	4.8396	6.9112	B.1.617.2	1
	CV2815	2021-08-12	Nigeria	Rivers State	4.8396	6.9112	B.1.617.2	1
	CV2818	2021-08-12	Nigeria	Rivers State	4.8396	6.9112	B.1.617.2	1
	CV2824	2021-08-12	Nigeria	Rivers State	4.8396	6.9112	B.1.617.2	1
	CV2826	2021-08-12	Nigeria	Rivers State	4.8396	6.9112	B.1.617.2	1
	CV2832	2021-08-12	Nigeria	Rivers State	4.8396	6.9112	B.1.617.2	1
	CV2864	2021-08-12	Nigeria	Rivers State	4.8396	6.9112	B.1.617.2	1
	CV2865	2021-08-12	Nigeria	Rivers State	4.8396	6.9112	B.1.617.2	1
	CV2405	2021-08-13	Nigeria	Akwa-Ibom State	4.9057	7.8537	B.1.617.2	1
	CV2406	2021-08-13	Nigeria	Akwa-Ibom State	4.9057	7.8537	B.1.617.2	1
	CV2407	2021-08-13	Nigeria	Akwa-Ibom State	4.9057	7.8537	B.1.617.2	1
	CV2408	2021-08-13	Nigeria	Akwa-Ibom State	4.9057	7.8537	B.1.617.2	1
	CV2409	2021-08-13	Nigeria	Akwa-Ibom State	4.9057	7.8537	B.1.617.2	1
	CV2410	2021-08-13	Nigeria	Akwa-Ibom State	4.9057	7.8537	B.1.617.2	1
	CV3204	2021-08-13	Nigeria	Edo State	6.6342	5.9304	B.1.617.2	1
	CV3205	2021-08-13	Nigeria	Edo State	6.6342	5.9304	B.1.617.2	1
	CV3206	2021-08-13	Nigeria	Edo State	6.6342	5.9304	B.1.617.2	1
	CV2105	2021-08-13	Nigeria	Ondo State	6.9149	5.1478	B.1.617.2	1
	CV2106	2021-08-13	Nigeria	Ondo State	6.9149	5.1478	B.1.617.2	1
	CV2148	2021-08-13	Nigeria	Ondo State	6.9149	5.1478	B.1.617.2	1
	CV2149	2021-08-13	Nigeria	Ondo State	6.9149	5.1478	B.1.617.2	1
	CV2150	2021-08-13	Nigeria	Ondo State	6.9149	5.1478	B.1.617.2	1
	CV2151	2021-08-13	Nigeria	Ondo State	6.9149	5.1478	B.1.617.2	1
	CV2154	2021-08-13	Nigeria	Ondo State	6.9149	5.1478	B.1.617.2	1
	CV2167	2021-08-13	Nigeria	Osun State	7.5629	4.52	B.1.617.2	1
	CV2168	2021-08-13	Nigeria	Osun State	7.5629	4.52	B.1.617.2	1
	CV2169	2021-08-13	Nigeria	Osun State	7.5629	4.52	B.1.617.2	1
	CV2318	2021-08-13	Nigeria	Oyo State	8.1574	3.6147	B.1.617.2	1
	CV2319	2021-08-13	Nigeria	Oyo State	8.1574	3.6147	B.1.617.2	1
	CV2320	2021-08-13	Nigeria	Oyo State	8.1574	3.6147	B.1.617.2	1
	CV2321	2021-08-13	Nigeria	Oyo State	8.1574	3.6147	B.1.617.2	1
	CV2322	2021-08-13	Nigeria	Oyo State	8.1574	3.6147	B.1.617.2	1
	CV2323	2021-08-13	Nigeria	Oyo State	8.1574	3.6147	B.1.617.2	1
	CV2324	2021-08-13	Nigeria	Oyo State	8.1574	3.6147	B.1.617.2	1
	CV2325	2021-08-13	Nigeria	Oyo State	8.1574	3.6147	B.1.617.2	1
	CV2326	2021-08-13	Nigeria	Oyo State	8.1574	3.6147	B.1.617.2	1
	CV2327	2021-08-13	Nigeria	Oyo State	8.1574	3.6147	B.1.617.2	1
	CV2328	2021-08-13	Nigeria	Oyo State	8.1574	3.6147	B.1.617.2	1
	CV2329	2021-08-13	Nigeria	Oyo State	8.1574	3.6147	B.1.617.2	1
	CV2330	2021-08-13	Nigeria	Oyo State	8.1574	3.6147	B.1.617.2	1
	CV2331	2021-08-13	Nigeria	Oyo State	8.1574	3.6147	B.1.617.2	1
	CV2332	2021-08-13	Nigeria	Oyo State	8.1574	3.6147	B.1.617.2	1
	CV2333	2021-08-13	Nigeria	Oyo State	8.1574	3.6147	B.1.617.2	1
	CV2334	2021-08-13	Nigeria	Oyo State	8.1574	3.6147	B.1.617.2	1
	CV2335	2021-08-13	Nigeria	Oyo State	8.1574	3.6147	B.1.617.2	1
	CV2336	2021-08-13	Nigeria	Oyo State	8.1574	3.6147	B.1.617.2	1
	CV2337	2021-08-13	Nigeria	Oyo State	8.1574	3.6147	B.1.617.2	1
	CV2338	2021-08-13	Nigeria	Oyo State	8.1574	3.6147	B.1.617.2	1
	CV2339	2021-08-13	Nigeria	Oyo State	8.1574	3.6147	B.1.617.2	1
	CV2340	2021-08-13	Nigeria	Oyo State	8.1574	3.6147	B.1.617.2	1
	CV2341	2021-08-13	Nigeria	Oyo State	8.1574	3.6147	B.1.617.2	1
	CV2342	2021-08-13	Nigeria	Oyo State	8.1574	3.6147	B.1.617.2	1
	CV2365	2021-08-13	Nigeria	Oyo State	8.1574	3.6147	B.1.617.2	1
	CV2366	2021-08-13	Nigeria	Oyo State	8.1574	3.6147	B.1.617.2	1
	CV2367	2021-08-13	Nigeria	Oyo State	8.1574	3.6147	B.1.617.2	1
	CV2369	2021-08-13	Nigeria	Oyo State	8.1574	3.6147	B.1.617.2	1
	CV2370	2021-08-13	Nigeria	Oyo State	8.1574	3.6147	B.1.617.2	1
	CV2371	2021-08-13	Nigeria	Oyo State	8.1574	3.6147	B.1.617.2	1
	CV2372	2021-08-13	Nigeria	Oyo State	8.1574	3.6147	B.1.617.2	1
	CV2373	2021-08-13	Nigeria	Oyo State	8.1574	3.6147	B.1.617.2	1
	CV2374	2021-08-13	Nigeria	Oyo State	8.1574	3.6147	B.1.617.2	1
	CV2375	2021-08-13	Nigeria	Oyo State	8.1574	3.6147	B.1.617.2	1
	CV2376	2021-08-13	Nigeria	Oyo State	8.1574	3.6147	B.1.617.2	1
	CV2377	2021-08-13	Nigeria	Oyo State	8.1574	3.6147	B.1.617.2	1
	CV2378	2021-08-13	Nigeria	Oyo State	8.1574	3.6147	B.1.617.2	1
	CV2379	2021-08-13	Nigeria	Oyo State	8.1574	3.6147	B.1.617.2	1
	CV2801	2021-08-13	Nigeria	Rivers State	4.8396	6.9112	B.1.617.2	1
	CV2807	2021-08-13	Nigeria	Rivers State	4.8396	6.9112	B.1.617.2	1
	CV2816	2021-08-13	Nigeria	Rivers State	4.8396	6.9112	B.1.617.2	1
	CV2821	2021-08-13	Nigeria	Rivers State	4.8396	6.9112	B.1.617.2	1
	CV2825	2021-08-13	Nigeria	Rivers State	4.8396	6.9112	B.1.617.2	1
	CV2829	2021-08-13	Nigeria	Rivers State	4.8396	6.9112	B.1.617.2	1
	CV2833	2021-08-13	Nigeria	Rivers State	4.8396	6.9112	B.1.617.2	1
	CV2834	2021-08-13	Nigeria	Rivers State	4.8396	6.9112	B.1.617.2	1
	CV2835	2021-08-13	Nigeria	Rivers State	4.8396	6.9112	B.1.617.2	1
	CV2837	2021-08-13	Nigeria	Rivers State	4.8396	6.9112	B.1.617.2	1
	CV2840	2021-08-13	Nigeria	Rivers State	4.8396	6.9112	B.1.617.2	1
	CV2841	2021-08-13	Nigeria	Rivers State	4.8396	6.9112	B.1.617.2	1
	CV2842	2021-08-13	Nigeria	Rivers State	4.8396	6.9112	B.1.617.2	1
	CV2843	2021-08-13	Nigeria	Rivers State	4.8396	6.9112	B.1.617.2	1
	CV2845	2021-08-13	Nigeria	Rivers State	4.8396	6.9112	B.1.617.2	1
	CV2849	2021-08-13	Nigeria	Rivers State	4.8396	6.9112	B.1.617.2	1
	CV2850	2021-08-13	Nigeria	Rivers State	4.8396	6.9112	B.1.617.2	1
	CV2857	2021-08-13	Nigeria	Rivers State	4.8396	6.9112	B.1.617.2	1
	CV2858	2021-08-13	Nigeria	Rivers State	4.8396	6.9112	B.1.617.2	1
	CV2866	2021-08-13	Nigeria	Rivers State	4.8396	6.9112	B.1.617.2	1
	CV3207	2021-08-14	Nigeria	Edo State	6.6342	5.9304	B.1.617.2	1
	CV3208	2021-08-14	Nigeria	Edo State	6.6342	5.9304	B.1.617.2	1
	CV2586	2021-08-14	Nigeria	Ekiti State	7.719	5.311	B.1.617.2	1
	CV2170	2021-08-14	Nigeria	Osun State	7.5629	4.52	B.1.617.2	1
	CV2171	2021-08-14	Nigeria	Osun State	7.5629	4.52	B.1.617.2	1
	CV2172	2021-08-14	Nigeria	Osun State	7.5629	4.52	B.1.617.2	1
	CV2343	2021-08-14	Nigeria	Oyo State	8.1574	3.6147	B.1.617.2	1
	CV2344	2021-08-14	Nigeria	Oyo State	8.1574	3.6147	B.1.617.2	1
	CV2345	2021-08-14	Nigeria	Oyo State	8.1574	3.6147	B.1.617.2	1
	CV2346	2021-08-14	Nigeria	Oyo State	8.1574	3.6147	B.1.617.2	1
	CV2347	2021-08-14	Nigeria	Oyo State	8.1574	3.6147	B.1.617.2	1
	CV2348	2021-08-14	Nigeria	Oyo State	8.1574	3.6147	B.1.617.2	1
	CV2838	2021-08-15	Nigeria	Rivers State	4.8396	6.9112	B.1.617.2	1
	CV3210	2021-08-16	Nigeria	Edo State	6.6342	5.9304	B.1.617.2	1
	CV3212	2021-08-16	Nigeria	Edo State	6.6342	5.9304	B.1.617.2	1
	CV3214	2021-08-16	Nigeria	Edo State	6.6342	5.9304	B.1.617.2	1
	CV3215	2021-08-16	Nigeria	Edo State	6.6342	5.9304	B.1.617.2	1
	CV2564	2021-08-16	Nigeria	Ekiti State	7.719	5.311	B.1.617.2	1
	CV2565	2021-08-16	Nigeria	Ekiti State	7.719	5.311	B.1.617.2	1
	CV2566	2021-08-16	Nigeria	Ekiti State	7.719	5.311	B.1.617.2	1
	CV2577	2021-08-16	Nigeria	Ekiti State	7.719	5.311	B.1.617.2	1
	CV2578	2021-08-16	Nigeria	Ekiti State	7.719	5.311	B.1.617.2	1
	CV2579	2021-08-16	Nigeria	Ekiti State	7.719	5.311	B.1.617.2	1
	CV2580	2021-08-16	Nigeria	Ekiti State	7.719	5.311	B.1.617.2	1
	CV2582	2021-08-16	Nigeria	Ekiti State	7.719	5.311	B.1.617.2	1
	CV2585	2021-08-16	Nigeria	Ekiti State	7.719	5.311	B.1.617.2	1
	CV2587	2021-08-16	Nigeria	Ekiti State	7.719	5.311	B.1.617.2	1
	CV2588	2021-08-16	Nigeria	Ekiti State	7.719	5.311	B.1.617.2	1
	CV2593	2021-08-16	Nigeria	Ekiti State	7.719	5.311	B.1.617.2	1
	CV2804	2021-08-16	Nigeria	Rivers State	4.8396	6.9112	B.1.617.2	1
	CV2817	2021-08-16	Nigeria	Rivers State	4.8396	6.9112	B.1.617.2	1
	CV2851	2021-08-16	Nigeria	Rivers State	4.8396	6.9112	B.1.617.2	1
	CV2859	2021-08-16	Nigeria	Rivers State	4.8396	6.9112	B.1.617.2	1
	CV2867	2021-08-16	Nigeria	Rivers State	4.8396	6.9112	B.1.617.2	1
	CV3211	2021-08-17	Nigeria	Edo State	6.6342	5.9304	B.1.617.2	1
	CV3213	2021-08-17	Nigeria	Edo State	6.6342	5.9304	B.1.617.2	1
	CV3216	2021-08-17	Nigeria	Edo State	6.6342	5.9304	B.1.617.2	1
	CV3217	2021-08-17	Nigeria	Edo State	6.6342	5.9304	B.1.617.2	1
	CV3218	2021-08-17	Nigeria	Edo State	6.6342	5.9304	B.1.617.2	1
	CV3219	2021-08-17	Nigeria	Edo State	6.6342	5.9304	B.1.617.2	1
	CV3220	2021-08-17	Nigeria	Edo State	6.6342	5.9304	B.1.617.2	1
	CV2581	2021-08-17	Nigeria	Ekiti State	7.719	5.311	B.1.617.2	1
	CV2583	2021-08-17	Nigeria	Ekiti State	7.719	5.311	B.1.617.2	1
	CV2584	2021-08-17	Nigeria	Ekiti State	7.719	5.311	B.1.617.2	1
	CV2590	2021-08-17	Nigeria	Ekiti State	7.719	5.311	B.1.617.2	1
	CV2591	2021-08-17	Nigeria	Ekiti State	7.719	5.311	B.1.617.2	1
	CV2592	2021-08-17	Nigeria	Ekiti State	7.719	5.311	B.1.617.2	1
	CV2594	2021-08-17	Nigeria	Ekiti State	7.719	5.311	B.1.617.2	1
	CV2655	2021-08-17	Nigeria	Ekiti State	7.719	5.311	B.1.617.2	1
	CV2156	2021-08-17	Nigeria	Ondo State	6.9149	5.1478	B.1.617.2	1
	CV2157	2021-08-17	Nigeria	Ondo State	6.9149	5.1478	B.1.617.2	1
	CV2158	2021-08-17	Nigeria	Ondo State	6.9149	5.1478	B.1.617.2	1
	CV2159	2021-08-17	Nigeria	Ondo State	6.9149	5.1478	B.1.617.2	1
	CV2162	2021-08-17	Nigeria	Ondo State	6.9149	5.1478	B.1.617.2	1
	CV2163	2021-08-17	Nigeria	Ondo State	6.9149	5.1478	B.1.617.2	1
	CV2802	2021-08-17	Nigeria	Rivers State	4.8396	6.9112	B.1.617.2	1
	CV2810	2021-08-17	Nigeria	Rivers State	4.8396	6.9112	B.1.617.2	1
	CV2811	2021-08-17	Nigeria	Rivers State	4.8396	6.9112	B.1.617.2	1
	CV2819	2021-08-17	Nigeria	Rivers State	4.8396	6.9112	B.1.617.2	1
	CV2820	2021-08-17	Nigeria	Rivers State	4.8396	6.9112	B.1.617.2	1
	CV2828	2021-08-17	Nigeria	Rivers State	4.8396	6.9112	B.1.617.2	1
	CV2844	2021-08-17	Nigeria	Rivers State	4.8396	6.9112	B.1.617.2	1
	CV2852	2021-08-17	Nigeria	Rivers State	4.8396	6.9112	B.1.617.2	1
	CV2853	2021-08-17	Nigeria	Rivers State	4.8396	6.9112	B.1.617.2	1
	CV2860	2021-08-17	Nigeria	Rivers State	4.8396	6.9112	B.1.617.2	1
	CV2861	2021-08-17	Nigeria	Rivers State	4.8396	6.9112	B.1.617.2	1
	CV2868	2021-08-17	Nigeria	Rivers State	4.8396	6.9112	B.1.617.2	1
	CV3221	2021-08-18	Nigeria	Edo State	6.6342	5.9304	B.1.617.2	1
	CV3222	2021-08-18	Nigeria	Edo State	6.6342	5.9304	B.1.617.2	1
	CV3223	2021-08-18	Nigeria	Edo State	6.6342	5.9304	B.1.617.2	1
	CV2558	2021-08-18	Nigeria	Ekiti State	7.719	5.311	B.1.617.2	1
	CV2559	2021-08-18	Nigeria	Ekiti State	7.719	5.311	B.1.617.2	1
	CV2597	2021-08-18	Nigeria	Ekiti State	7.719	5.311	B.1.617.2	1
	CV2598	2021-08-18	Nigeria	Ekiti State	7.719	5.311	B.1.617.2	1
	CV2604	2021-08-18	Nigeria	Ekiti State	7.719	5.311	B.1.617.2	1
	CV2605	2021-08-18	Nigeria	Ekiti State	7.719	5.311	B.1.617.2	1
	CV2607	2021-08-18	Nigeria	Ekiti State	7.719	5.311	B.1.617.2	1
	CV2652	2021-08-18	Nigeria	Ekiti State	7.719	5.311	B.1.617.2	1
	CV1965	2021-08-18	Nigeria	Osun State	7.5629	4.52	B	1
	CV2931	2021-08-18	Nigeria	Osun State	7.5629	4.52	B.1.617.2	1
	CV2932	2021-08-18	Nigeria	Osun State	7.5629	4.52	B.1.617.2	1
	CV2933	2021-08-18	Nigeria	Osun State	7.5629	4.52	B.1.617.2	1
	CV2934	2021-08-18	Nigeria	Osun State	7.5629	4.52	B.1.617.2	1
	CV2935	2021-08-18	Nigeria	Osun State	7.5629	4.52	B.1.617.2	1
	CV2936	2021-08-18	Nigeria	Osun State	7.5629	4.52	B.1.617.2	1
	CV2937	2021-08-18	Nigeria	Osun State	7.5629	4.52	B.1.617.2	1
	CV2938	2021-08-18	Nigeria	Osun State	7.5629	4.52	B.1.617.2	1
	CV2939	2021-08-18	Nigeria	Osun State	7.5629	4.52	B.1.617.2	1
	CV2940	2021-08-18	Nigeria	Osun State	7.5629	4.52	B.1.617.2	1
	CV2941	2021-08-18	Nigeria	Osun State	7.5629	4.52	B.1.617.2	1
	CV2942	2021-08-18	Nigeria	Osun State	7.5629	4.52	B.1.617.2	1
	CV2943	2021-08-18	Nigeria	Osun State	7.5629	4.52	B.1.617.2	1
	CV2944	2021-08-18	Nigeria	Osun State	7.5629	4.52	B.1.617.2	1
	CV2945	2021-08-18	Nigeria	Osun State	7.5629	4.52	B.1.617.2	1
	CV2946	2021-08-18	Nigeria	Osun State	7.5629	4.52	B.1.617.2	1
	CV2947	2021-08-18	Nigeria	Osun State	7.5629	4.52	B.1.617.2	1
	CV2948	2021-08-18	Nigeria	Osun State	7.5629	4.52	B.1.617.2	1
	CV2949	2021-08-18	Nigeria	Osun State	7.5629	4.52	B.1.617.2	1
	CV2803	2021-08-18	Nigeria	Rivers State	4.8396	6.9112	B.1.617.2	1
	CV2812	2021-08-18	Nigeria	Rivers State	4.8396	6.9112	B.1.617.2	1
	CV2827	2021-08-18	Nigeria	Rivers State	4.8396	6.9112	B.1.617.2	1
	CV2836	2021-08-18	Nigeria	Rivers State	4.8396	6.9112	B.1.617.2	1
	CV3224	2021-08-19	Nigeria	Edo State	6.6342	5.9304	B.1.617.2	1
	CV3225	2021-08-19	Nigeria	Edo State	6.6342	5.9304	B.1.617.2	1
	CV3226	2021-08-19	Nigeria	Edo State	6.6342	5.9304	B.1.617.2	1
	CV3227	2021-08-19	Nigeria	Edo State	6.6342	5.9304	B.1.617.2	1
	CV3228	2021-08-19	Nigeria	Edo State	6.6342	5.9304	B.1.617.2	1
	CV2554	2021-08-19	Nigeria	Ekiti State	7.719	5.311	B.1.617.2	1
	CV2555	2021-08-19	Nigeria	Ekiti State	7.719	5.311	B.1.617.2	1
	CV2556	2021-08-19	Nigeria	Ekiti State	7.719	5.311	B.1.617.2	1
	CV2557	2021-08-19	Nigeria	Ekiti State	7.719	5.311	B.1.617.2	1
	CV2599	2021-08-19	Nigeria	Ekiti State	7.719	5.311	B.1.617.2	1
	CV2600	2021-08-19	Nigeria	Ekiti State	7.719	5.311	B.1.617.2	1
	CV2601	2021-08-19	Nigeria	Ekiti State	7.719	5.311	B.1.617.2	1
	CV2602	2021-08-19	Nigeria	Ekiti State	7.719	5.311	B.1.617.2	1
	CV2603	2021-08-19	Nigeria	Ekiti State	7.719	5.311	B.1.617.2	1
	CV2608	2021-08-19	Nigeria	Ekiti State	7.719	5.311	B.1.617.2	1
	CV2609	2021-08-19	Nigeria	Ekiti State	7.719	5.311	B.1.617.2	1
	CV2614	2021-08-19	Nigeria	Ekiti State	7.719	5.311	B.1.617.2	1
	CV2615	2021-08-19	Nigeria	Ekiti State	7.719	5.311	B.1.617.2	1
	CV2616	2021-08-19	Nigeria	Ekiti State	7.719	5.311	B.1.617.2	1
	CV2640	2021-08-19	Nigeria	Ekiti State	7.719	5.311	B.1.617.2	1
	CV2879	2021-08-19	Nigeria	Osun State	7.5629	4.52	B.1.617.2	1
	CV2880	2021-08-19	Nigeria	Osun State	7.5629	4.52	B.1.617.2	1
	CV2881	2021-08-19	Nigeria	Osun State	7.5629	4.52	B.1.617.2	1
	CV2950	2021-08-19	Nigeria	Osun State	7.5629	4.52	B.1.617.2	1
	CV2780	2021-08-19	Nigeria	Rivers State	4.8396	6.9112	B.1.617.2	1
	CV2781	2021-08-19	Nigeria	Rivers State	4.8396	6.9112	B.1.617.2	1
	CV2782	2021-08-19	Nigeria	Rivers State	4.8396	6.9112	B.1.617.2	1
	CV2789	2021-08-19	Nigeria	Rivers State	4.8396	6.9112	B.1.617.2	1
	CV2790	2021-08-19	Nigeria	Rivers State	4.8396	6.9112	B.1.617.2	1
	CV2791	2021-08-19	Nigeria	Rivers State	4.8396	6.9112	B.1.617.2	1
	CV2792	2021-08-19	Nigeria	Rivers State	4.8396	6.9112	B.1.617.2	1
	CV2793	2021-08-19	Nigeria	Rivers State	4.8396	6.9112	B.1.617.2	1
	CV2794	2021-08-19	Nigeria	Rivers State	4.8396	6.9112	B.1.617.2	1
	CV2795	2021-08-19	Nigeria	Rivers State	4.8396	6.9112	B.1.617.2	1
	CV2796	2021-08-19	Nigeria	Rivers State	4.8396	6.9112	B.1.617.2	1
	CV2797	2021-08-19	Nigeria	Rivers State	4.8396	6.9112	B.1.617.2	1
	CV2813	2021-08-19	Nigeria	Rivers State	4.8396	6.9112	B.1.617.2	1
	CV2822	2021-08-19	Nigeria	Rivers State	4.8396	6.9112	B.1.617.2	1
	CV2830	2021-08-19	Nigeria	Rivers State	4.8396	6.9112	B.1.617.2	1
	CV2831	2021-08-19	Nigeria	Rivers State	4.8396	6.9112	B.1.617.2	1
	CV2846	2021-08-19	Nigeria	Rivers State	4.8396	6.9112	B.1.617.2	1
	CV2854	2021-08-19	Nigeria	Rivers State	4.8396	6.9112	B.1.617.2	1
	CV2862	2021-08-19	Nigeria	Rivers State	4.8396	6.9112	B.1.617.2	1
	CV2870	2021-08-19	Nigeria	Rivers State	4.8396	6.9112	B.1.617.2	1
	CV3229	2021-08-20	Nigeria	Edo State	6.6342	5.9304	B.1.617.2	1
	CV3230	2021-08-20	Nigeria	Edo State	6.6342	5.9304	B.1.617.2	1
	CV3231	2021-08-20	Nigeria	Edo State	6.6342	5.9304	B.1.617.2	1
	CV3232	2021-08-20	Nigeria	Edo State	6.6342	5.9304	B.1.617.2	1
	CV3233	2021-08-20	Nigeria	Edo State	6.6342	5.9304	B.1.617.2	1
	CV2606	2021-08-20	Nigeria	Ekiti State	7.719	5.311	B.1.617.2	1
	CV2610	2021-08-20	Nigeria	Ekiti State	7.719	5.311	B.1.617.2	1
	CV2611	2021-08-20	Nigeria	Ekiti State	7.719	5.311	B.1.617.2	1
	CV2612	2021-08-20	Nigeria	Ekiti State	7.719	5.311	B.1.617.2	1
	CV2613	2021-08-20	Nigeria	Ekiti State	7.719	5.311	B.1.617.2	1
	CV2619	2021-08-20	Nigeria	Ekiti State	7.719	5.311	B.1.617.2	1
	CV2620	2021-08-20	Nigeria	Ekiti State	7.719	5.311	B.1.617.2	1
	CV2621	2021-08-20	Nigeria	Ekiti State	7.719	5.311	B.1.617.2	1
	CV2622	2021-08-20	Nigeria	Ekiti State	7.719	5.311	B.1.617.2	1
	CV2623	2021-08-20	Nigeria	Ekiti State	7.719	5.311	B.1.617.2	1
	CV2625	2021-08-20	Nigeria	Ekiti State	7.719	5.311	B.1.617.2	1
	CV2626	2021-08-20	Nigeria	Ekiti State	7.719	5.311	B.1.617.2	1
	CV2653	2021-08-20	Nigeria	Ekiti State	7.719	5.311	B.1.617.2	1
	CV2882	2021-08-20	Nigeria	Osun State	7.5629	4.52	B.1.617.2	1
	CV2883	2021-08-20	Nigeria	Osun State	7.5629	4.52	B.1.617.2	1
	CV2884	2021-08-20	Nigeria	Osun State	7.5629	4.52	B.1.617.2	1
	CV2885	2021-08-20	Nigeria	Osun State	7.5629	4.52	B.1.617.2	1
	CV2886	2021-08-20	Nigeria	Osun State	7.5629	4.52	B.1.617.2	1
	CV2887	2021-08-20	Nigeria	Osun State	7.5629	4.52	B.1.617.2	1
	CV2951	2021-08-20	Nigeria	Osun State	7.5629	4.52	B.1.617.2	1
	CV2952	2021-08-20	Nigeria	Osun State	7.5629	4.52	B.1.617.2	1
	CV2953	2021-08-20	Nigeria	Osun State	7.5629	4.52	B.1.617.2	1
	CV2954	2021-08-20	Nigeria	Osun State	7.5629	4.52	B.1.617.2	1
	CV2955	2021-08-20	Nigeria	Osun State	7.5629	4.52	B.1.617.2	1
	CV2684	2021-08-20	Nigeria	Rivers State	4.8396	6.9112	B.1.617.2	1
	CV2689	2021-08-20	Nigeria	Rivers State	4.8396	6.9112	B.1.617.2	1
	CV2773	2021-08-20	Nigeria	Rivers State	4.8396	6.9112	B.1.617.2	1
	CV2776	2021-08-20	Nigeria	Rivers State	4.8396	6.9112	B.1.617.2	1
	CV2777	2021-08-20	Nigeria	Rivers State	4.8396	6.9112	B.1.617.2	1
	CV2783	2021-08-20	Nigeria	Rivers State	4.8396	6.9112	B.1.617.2	1
	CV2784	2021-08-20	Nigeria	Rivers State	4.8396	6.9112	B.1.617.2	1
	CV2785	2021-08-20	Nigeria	Rivers State	4.8396	6.9112	B.1.617.2	1
	CV2786	2021-08-20	Nigeria	Rivers State	4.8396	6.9112	B.1.617.2	1
	CV2787	2021-08-20	Nigeria	Rivers State	4.8396	6.9112	B.1.617.2	1
	CV2788	2021-08-20	Nigeria	Rivers State	4.8396	6.9112	B.1.617.2	1
	CV3234	2021-08-21	Nigeria	Edo State	6.6342	5.9304	B.1.617.2	1
	CV2648	2021-08-21	Nigeria	Ekiti State	7.719	5.311	B.1.617.2	1
	CV2692	2021-08-21	Nigeria	Rivers State	4.8396	6.9112	B.1.617.2	1
	CV2694	2021-08-21	Nigeria	Rivers State	4.8396	6.9112	B.1.617.2	1
	CV2700	2021-08-21	Nigeria	Rivers State	4.8396	6.9112	B.1.617.2	1
	CV3235	2021-08-22	Nigeria	Edo State	6.6342	5.9304	B.1.617.2	1
	CV3236	2021-08-22	Nigeria	Edo State	6.6342	5.9304	B.1.617.2	1
	CV3237	2021-08-22	Nigeria	Edo State	6.6342	5.9304	B.1.617.2	1
	CV3238	2021-08-22	Nigeria	Edo State	6.6342	5.9304	B.1.617.2	1
	CV3239	2021-08-22	Nigeria	Edo State	6.6342	5.9304	B.1.617.2	1
	CV2638	2021-08-22	Nigeria	Ekiti State	7.719	5.311	B.1.617.2	1
	CV3240	2021-08-23	Nigeria	Edo State	6.6342	5.9304	B.1.617.2	1
	CV3241	2021-08-23	Nigeria	Edo State	6.6342	5.9304	B.1.617.2	1
	CV3242	2021-08-23	Nigeria	Edo State	6.6342	5.9304	B.1.617.2	1
	CV3243	2021-08-23	Nigeria	Edo State	6.6342	5.9304	B.1.617.2	1
	CV3244	2021-08-23	Nigeria	Edo State	6.6342	5.9304	B.1.617.2	1
	CV3245	2021-08-23	Nigeria	Edo State	6.6342	5.9304	B.1.617.2	1
	CV3246	2021-08-23	Nigeria	Edo State	6.6342	5.9304	B.1.617.2	1
	CV3247	2021-08-23	Nigeria	Edo State	6.6342	5.9304	B.1.617.2	1
	CV3248	2021-08-23	Nigeria	Edo State	6.6342	5.9304	B.1.617.2	1
	CV3250	2021-08-23	Nigeria	Edo State	6.6342	5.9304	B.1.617.2	1
	CV3251	2021-08-23	Nigeria	Edo State	6.6342	5.9304	B.1.617.2	1
	CV3252	2021-08-23	Nigeria	Edo State	6.6342	5.9304	B.1.617.2	1
	CV2617	2021-08-23	Nigeria	Ekiti State	7.719	5.311	B.1.617.2	1
	CV2618	2021-08-23	Nigeria	Ekiti State	7.719	5.311	B.1.617.2	1
	CV2627	2021-08-23	Nigeria	Ekiti State	7.719	5.311	B.1.617.2	1
	CV2630	2021-08-23	Nigeria	Ekiti State	7.719	5.311	B.1.617.2	1
	CV2634	2021-08-23	Nigeria	Ekiti State	7.719	5.311	B.1.617.2	1
	CV2643	2021-08-23	Nigeria	Ekiti State	7.719	5.311	B.1.617.2	1
	CV2644	2021-08-23	Nigeria	Ekiti State	7.719	5.311	B.1.617.2	1
	CV2645	2021-08-23	Nigeria	Ekiti State	7.719	5.311	B.1.617.2	1
	CV2646	2021-08-23	Nigeria	Ekiti State	7.719	5.311	B.1.617.2	1
	CV2647	2021-08-23	Nigeria	Ekiti State	7.719	5.311	B.1.617.2	1
	CV2654	2021-08-23	Nigeria	Ekiti State	7.719	5.311	B.1.617.2	1
	CV2656	2021-08-23	Nigeria	Ekiti State	7.719	5.311	B.1.617.2	1
	CV2657	2021-08-23	Nigeria	Ekiti State	7.719	5.311	B.1.617.2	1
	CV2659	2021-08-23	Nigeria	Ekiti State	7.719	5.311	B.1.617.2	1
	CV2660	2021-08-23	Nigeria	Ekiti State	7.719	5.311	B.1.617.2	1
	CV2661	2021-08-23	Nigeria	Ekiti State	7.719	5.311	B.1.617.2	1
	CV2662	2021-08-23	Nigeria	Ekiti State	7.719	5.311	B.1.617.2	1
	CV2663	2021-08-23	Nigeria	Ekiti State	7.719	5.311	B.1.617.2	1
	CV2664	2021-08-23	Nigeria	Ekiti State	7.719	5.311	B.1.617.2	1
	CV2667	2021-08-23	Nigeria	Ekiti State	7.719	5.311	B.1.617.2	1
	CV2676	2021-08-23	Nigeria	Ekiti State	7.719	5.311	B.1.617.2	1
	CV2888	2021-08-23	Nigeria	Osun State	7.5629	4.52	B.1.617.2	1
	CV2889	2021-08-23	Nigeria	Osun State	7.5629	4.52	B.1.617.2	1
	CV2890	2021-08-23	Nigeria	Osun State	7.5629	4.52	B.1.617.2	1
	CV2891	2021-08-23	Nigeria	Osun State	7.5629	4.52	B.1.617.2	1
	CV2892	2021-08-23	Nigeria	Osun State	7.5629	4.52	B.1.617.2	1
	CV2893	2021-08-23	Nigeria	Osun State	7.5629	4.52	B.1.617.2	1
	CV2956	2021-08-23	Nigeria	Osun State	7.5629	4.52	B.1.617.2	1
	CV2957	2021-08-23	Nigeria	Osun State	7.5629	4.52	B.1.617.2	1
	CV2958	2021-08-23	Nigeria	Osun State	7.5629	4.52	B.1.617.2	1
	CV2959	2021-08-23	Nigeria	Osun State	7.5629	4.52	B.1.617.2	1
	CV2960	2021-08-23	Nigeria	Osun State	7.5629	4.52	B.1.617.2	1
	CV2962	2021-08-23	Nigeria	Osun State	7.5629	4.52	B.1.617.2	1
	CV2963	2021-08-23	Nigeria	Osun State	7.5629	4.52	B.1.617.2	1
	CV2964	2021-08-23	Nigeria	Osun State	7.5629	4.52	B.1.617.2	1
	CV2966	2021-08-23	Nigeria	Osun State	7.5629	4.52	B.1.617.2	1
	CV2967	2021-08-23	Nigeria	Osun State	7.5629	4.52	B.1.617.2	1
	CV2968	2021-08-23	Nigeria	Osun State	7.5629	4.52	B.1.617.2	1
	CV2969	2021-08-23	Nigeria	Osun State	7.5629	4.52	B.1.617.2	1
	CV2970	2021-08-23	Nigeria	Osun State	7.5629	4.52	B.1.617.2	1
	CV2971	2021-08-23	Nigeria	Osun State	7.5629	4.52	B.1.617.2	1
	CV2972	2021-08-23	Nigeria	Osun State	7.5629	4.52	B.1.617.2	1
	CV2973	2021-08-23	Nigeria	Osun State	7.5629	4.52	B.1.617.2	1
	CV2975	2021-08-23	Nigeria	Osun State	7.5629	4.52	B.1.617.2	1
	CV2681	2021-08-23	Nigeria	Rivers State	4.8396	6.9112	B.1.617.2	1
	CV2685	2021-08-23	Nigeria	Rivers State	4.8396	6.9112	B.1.617.2	1
	CV2686	2021-08-23	Nigeria	Rivers State	4.8396	6.9112	B.1.617.2	1
	CV2688	2021-08-23	Nigeria	Rivers State	4.8396	6.9112	B.1.617.2	1
	CV2697	2021-08-23	Nigeria	Rivers State	4.8396	6.9112	B.1.617.2	1
	CV2698	2021-08-23	Nigeria	Rivers State	4.8396	6.9112	B.1.617.2	1
	CV2774	2021-08-23	Nigeria	Rivers State	4.8396	6.9112	B.1.617.2	1
	CV2775	2021-08-23	Nigeria	Rivers State	4.8396	6.9112	B.1.617.2	1
	CV2863	2021-08-23	Nigeria	Rivers State	4.8396	6.9112	B.1.617.2	1
	CV2871	2021-08-23	Nigeria	Rivers State	4.8396	6.9112	B.1.617.2	1
	CV2872	2021-08-23	Nigeria	Rivers State	4.8396	6.9112	B.1.617.2	1
	CV4087	2021-08-23	Nigeria	Rivers State	4.8396	6.9112	B.1.617.2	1
	CV4089	2021-08-23	Nigeria	Rivers State	4.8396	6.9112	B.1.617.2	1
	CV4090	2021-08-23	Nigeria	Rivers State	4.8396	6.9112	B.1.617.2	1
	CV3209	2021-08-24	Nigeria	Edo State	6.6342	5.9304	B.1.617.2	1
	CV3253	2021-08-24	Nigeria	Edo State	6.6342	5.9304	B.1.617.2	1
	CV3254	2021-08-24	Nigeria	Edo State	6.6342	5.9304	B.1.617.2	1
	CV3255	2021-08-24	Nigeria	Edo State	6.6342	5.9304	B.1.617.2	1
	CV3265	2021-08-24	Nigeria	Edo State	6.6342	5.9304	B.1.617.2	1
	CV3266	2021-08-24	Nigeria	Edo State	6.6342	5.9304	B.1.617.2	1
	CV2633	2021-08-24	Nigeria	Ekiti State	7.719	5.311	B.1.617.2	1
	CV2635	2021-08-24	Nigeria	Ekiti State	7.719	5.311	B.1.617.2	1
	CV2639	2021-08-24	Nigeria	Ekiti State	7.719	5.311	B.1.617.2	1
	CV2641	2021-08-24	Nigeria	Ekiti State	7.719	5.311	B.1.617.2	1
	CV2642	2021-08-24	Nigeria	Ekiti State	7.719	5.311	B.1.617.2	1
	CV2658	2021-08-24	Nigeria	Ekiti State	7.719	5.311	B.1.617.2	1
	CV2671	2021-08-24	Nigeria	Ekiti State	7.719	5.311	B.1.617.2	1
	CV2672	2021-08-24	Nigeria	Ekiti State	7.719	5.311	B.1.617.2	1
	CV2677	2021-08-24	Nigeria	Ekiti State	7.719	5.311	B.1.617.2	1
	CV2678	2021-08-24	Nigeria	Ekiti State	7.719	5.311	B.1.617.2	1
	CV2679	2021-08-24	Nigeria	Ekiti State	7.719	5.311	B.1.617.2	1
	CV2680	2021-08-24	Nigeria	Ekiti State	7.719	5.311	B.1.617.2	1
	CV3080	2021-08-24	Nigeria	Ekiti State	7.719	5.311	B.1.617.2	1
	CV2873	2021-08-24	Nigeria	Osun State	7.5629	4.52	B.1.617.2	1
	CV2894	2021-08-24	Nigeria	Osun State	7.5629	4.52	B.1.617.2	1
	CV2687	2021-08-24	Nigeria	Rivers State	4.8396	6.9112	B.1.617.2	1
	CV2690	2021-08-24	Nigeria	Rivers State	4.8396	6.9112	B.1.617.2	1
	CV2691	2021-08-24	Nigeria	Rivers State	4.8396	6.9112	B.1.617.2	1
	CV2695	2021-08-24	Nigeria	Rivers State	4.8396	6.9112	B.1.617.2	1
	CV2701	2021-08-24	Nigeria	Rivers State	4.8396	6.9112	B.1.617.2	1
	CV4091	2021-08-24	Nigeria	Rivers State	4.8396	6.9112	B.1.617.2	1
	CV4092	2021-08-24	Nigeria	Rivers State	4.8396	6.9112	B.1.617.2	1
	CV4093	2021-08-24	Nigeria	Rivers State	4.8396	6.9112	B.1.617.2	1
	CV4094	2021-08-24	Nigeria	Rivers State	4.8396	6.9112	B.1.617.2	1
	CV4095	2021-08-24	Nigeria	Rivers State	4.8396	6.9112	B.1.617.2	1
	CV4096	2021-08-24	Nigeria	Rivers State	4.8396	6.9112	B.1.617.2	1
	CV3256	2021-08-25	Nigeria	Edo State	6.6342	5.9304	B.1.617.2	1
	CV3257	2021-08-25	Nigeria	Edo State	6.6342	5.9304	B.1.617.2	1
	CV3258	2021-08-25	Nigeria	Edo State	6.6342	5.9304	B.1.617.2	1
	CV3259	2021-08-25	Nigeria	Edo State	6.6342	5.9304	B.1.617.2	1
	CV3260	2021-08-25	Nigeria	Edo State	6.6342	5.9304	B.1.617.2	1
	CV3270	2021-08-25	Nigeria	Edo State	6.6342	5.9304	B.1.617.2	1
	CV2628	2021-08-25	Nigeria	Ekiti State	7.719	5.311	B.1.617.2	1
	CV2629	2021-08-25	Nigeria	Ekiti State	7.719	5.311	B.1.617.2	1
	CV2631	2021-08-25	Nigeria	Ekiti State	7.719	5.311	B.1.617.2	1
	CV2632	2021-08-25	Nigeria	Ekiti State	7.719	5.311	B.1.617.2	1
	CV2674	2021-08-25	Nigeria	Ekiti State	7.719	5.311	B.1.617.2	1
	CV2675	2021-08-25	Nigeria	Ekiti State	7.719	5.311	B.1.617.2	1
	CV2895	2021-08-25	Nigeria	Osun State	7.5629	4.52	B.1.617.2	1
	CV2896	2021-08-25	Nigeria	Osun State	7.5629	4.52	B.1.617.2	1
	CV2897	2021-08-25	Nigeria	Osun State	7.5629	4.52	B.1.617.2	1
	CV2898	2021-08-25	Nigeria	Osun State	7.5629	4.52	B.1.617.2	1
	CV2899	2021-08-25	Nigeria	Osun State	7.5629	4.52	B.1.617.2	1
	CV2900	2021-08-25	Nigeria	Osun State	7.5629	4.52	B.1.617.2	1
	CV2902	2021-08-25	Nigeria	Osun State	7.5629	4.52	B.1.617.2	1
	CV2903	2021-08-25	Nigeria	Osun State	7.5629	4.52	B.1.617.2	1
	CV2976	2021-08-25	Nigeria	Osun State	7.5629	4.52	B.1.617.2	1
	CV2977	2021-08-25	Nigeria	Osun State	7.5629	4.52	B.1.617.2	1
	CV2978	2021-08-25	Nigeria	Osun State	7.5629	4.52	B.1.617.2	1
	CV2979	2021-08-25	Nigeria	Osun State	7.5629	4.52	B.1.617.2	1
	CV2980	2021-08-25	Nigeria	Osun State	7.5629	4.52	B.1.617.2	1
	CV2981	2021-08-25	Nigeria	Osun State	7.5629	4.52	B.1.617.2	1
	CV2982	2021-08-25	Nigeria	Osun State	7.5629	4.52	B.1.617.2	1
	CV2805	2021-08-25	Nigeria	Rivers State	4.8396	6.9112	B.1.617.2	1
	CV2814	2021-08-25	Nigeria	Rivers State	4.8396	6.9112	B.1.617.2	1
	CV2823	2021-08-25	Nigeria	Rivers State	4.8396	6.9112	B.1.617.2	1
	CV2839	2021-08-25	Nigeria	Rivers State	4.8396	6.9112	B.1.617.2	1
	CV2847	2021-08-25	Nigeria	Rivers State	4.8396	6.9112	B.1.617.2	1
	CV2855	2021-08-25	Nigeria	Rivers State	4.8396	6.9112	B.1.617.2	1
	CV3261	2021-08-26	Nigeria	Edo State	6.6342	5.9304	B.1.617.2	1
	CV3262	2021-08-26	Nigeria	Edo State	6.6342	5.9304	B.1.617.2	1
	CV3263	2021-08-26	Nigeria	Edo State	6.6342	5.9304	B.1.617.2	1
	CV3264	2021-08-26	Nigeria	Edo State	6.6342	5.9304	B.1.617.2	1
	CV3267	2021-08-26	Nigeria	Edo State	6.6342	5.9304	B.1.617.2	1
	CV3268	2021-08-26	Nigeria	Edo State	6.6342	5.9304	B.1.617.2	1
	CV3269	2021-08-26	Nigeria	Edo State	6.6342	5.9304	B.1.617.2	1
	CV3271	2021-08-26	Nigeria	Edo State	6.6342	5.9304	B.1.617.2	1
	CV3272	2021-08-26	Nigeria	Edo State	6.6342	5.9304	B.1.617.2	1
	CV2636	2021-08-26	Nigeria	Ekiti State	7.719	5.311	B.1.617.2	1
	CV2637	2021-08-26	Nigeria	Ekiti State	7.719	5.311	B.1.617.2	1
	CV2665	2021-08-26	Nigeria	Ekiti State	7.719	5.311	B.1.617.2	1
	CV2666	2021-08-26	Nigeria	Ekiti State	7.719	5.311	B.1.617.2	1
	CV2668	2021-08-26	Nigeria	Ekiti State	7.719	5.311	B.1.617.2	1
	CV2669	2021-08-26	Nigeria	Ekiti State	7.719	5.311	B.1.617.2	1
	CV2670	2021-08-26	Nigeria	Ekiti State	7.719	5.311	B.1.617.2	1
	CV2673	2021-08-26	Nigeria	Ekiti State	7.719	5.311	B.1.617.2	1
	CV3079	2021-08-26	Nigeria	Ekiti State	7.719	5.311	B.1.617.2	1
	CV2874	2021-08-26	Nigeria	Osun State	7.5629	4.52	B.1.617.2	1
	CV2983	2021-08-26	Nigeria	Osun State	7.5629	4.52	B.1.617.2	1
	CV2984	2021-08-26	Nigeria	Osun State	7.5629	4.52	B.1.617.2	1
	CV2985	2021-08-26	Nigeria	Osun State	7.5629	4.52	B.1.617.2	1
	CV2986	2021-08-26	Nigeria	Osun State	7.5629	4.52	B.1.617.2	1
	CV2987	2021-08-26	Nigeria	Osun State	7.5629	4.52	B.1.617.2	1
	CV2988	2021-08-26	Nigeria	Osun State	7.5629	4.52	B.1.617.2	1
	CV2989	2021-08-26	Nigeria	Osun State	7.5629	4.52	B.1.617.2	1
	CV2990	2021-08-26	Nigeria	Osun State	7.5629	4.52	B.1.617.2	1
	CV2991	2021-08-26	Nigeria	Osun State	7.5629	4.52	B.1.617.2	1
	CV2993	2021-08-26	Nigeria	Osun State	7.5629	4.52	B.1.617.2	1
	CV2994	2021-08-26	Nigeria	Osun State	7.5629	4.52	B.1.617.2	1
	CV2683	2021-08-26	Nigeria	Rivers State	4.8396	6.9112	B.1.617.2	1
	CV2693	2021-08-26	Nigeria	Rivers State	4.8396	6.9112	B.1.617.2	1
	CV2696	2021-08-26	Nigeria	Rivers State	4.8396	6.9112	B.1.617.2	1
	CV2699	2021-08-26	Nigeria	Rivers State	4.8396	6.9112	B.1.617.2	1
	CV2755	2021-08-26	Nigeria	Rivers State	4.8396	6.9112	B.1.617.2	1
	CV2764	2021-08-26	Nigeria	Rivers State	4.8396	6.9112	B.1.617.2	1
	CV2765	2021-08-26	Nigeria	Rivers State	4.8396	6.9112	B.1.617.2	1
	CV2766	2021-08-26	Nigeria	Rivers State	4.8396	6.9112	B.1.617.2	1
	CV2767	2021-08-26	Nigeria	Rivers State	4.8396	6.9112	B.1.617.2	1
	CV2768	2021-08-26	Nigeria	Rivers State	4.8396	6.9112	B.1.617.2	1
	CV2769	2021-08-26	Nigeria	Rivers State	4.8396	6.9112	B.1.617.2	1
	CV2770	2021-08-26	Nigeria	Rivers State	4.8396	6.9112	B.1.617.2	1
	CV2771	2021-08-26	Nigeria	Rivers State	4.8396	6.9112	B.1.617.2	1
	CV2772	2021-08-26	Nigeria	Rivers State	4.8396	6.9112	B.1.617.2	1
	CV2778	2021-08-26	Nigeria	Rivers State	4.8396	6.9112	B.1.617.2	1
	CV2779	2021-08-26	Nigeria	Rivers State	4.8396	6.9112	B.1.617.2	1
	CV4097	2021-08-26	Nigeria	Rivers State	4.8396	6.9112	B.1.617.2	1
	CV3273	2021-08-27	Nigeria	Edo State	6.6342	5.9304	B.1.617.2	1
	CV3274	2021-08-27	Nigeria	Edo State	6.6342	5.9304	B.1.617.2	1
	CV3275	2021-08-27	Nigeria	Edo State	6.6342	5.9304	B.1.617.2	1
	CV3276	2021-08-27	Nigeria	Edo State	6.6342	5.9304	B.1.617.2	1
	CV3277	2021-08-27	Nigeria	Edo State	6.6342	5.9304	B.1.617.2	1
	CV3278	2021-08-27	Nigeria	Edo State	6.6342	5.9304	B.1.617.2	1
	CV3067	2021-08-27	Nigeria	Ekiti State	7.719	5.311	B.1.617.2	1
	CV3077	2021-08-27	Nigeria	Ekiti State	7.719	5.311	B.1.617.2	1
	CV3078	2021-08-27	Nigeria	Ekiti State	7.719	5.311	B.1.617.2	1
	CV3084	2021-08-27	Nigeria	Ekiti State	7.719	5.311	B.1.617.2	1
	CV3096	2021-08-27	Nigeria	Ekiti State	7.719	5.311	B.1.617.2	1
	CV3104	2021-08-27	Nigeria	Ekiti State	7.719	5.311	B.1.617.2	1
	CV3105	2021-08-27	Nigeria	Ekiti State	7.719	5.311	B.1.617.2	1
	CV3106	2021-08-27	Nigeria	Ekiti State	7.719	5.311	B.1.617.2	1
	CV3107	2021-08-27	Nigeria	Ekiti State	7.719	5.311	B.1.617.2	1
	CV2904	2021-08-27	Nigeria	Osun State	7.5629	4.52	B.1.617.2	1
	CV2905	2021-08-27	Nigeria	Osun State	7.5629	4.52	B.1.617.2	1
	CV2906	2021-08-27	Nigeria	Osun State	7.5629	4.52	B.1.617.2	1
	CV2907	2021-08-27	Nigeria	Osun State	7.5629	4.52	B.1.617.2	1
	CV2908	2021-08-27	Nigeria	Osun State	7.5629	4.52	B.1.617.2	1
	CV2756	2021-08-27	Nigeria	Rivers State	4.8396	6.9112	B.1.617.2	1
	CV2757	2021-08-27	Nigeria	Rivers State	4.8396	6.9112	B.1.617.2	1
	CV2758	2021-08-27	Nigeria	Rivers State	4.8396	6.9112	B.1.617.2	1
	CV3279	2021-08-28	Nigeria	Edo State	6.6342	5.9304	B.1.617.2	1
	CV3280	2021-08-28	Nigeria	Edo State	6.6342	5.9304	B.1.617.2	1
	CV3281	2021-08-28	Nigeria	Edo State	6.6342	5.9304	B.1.617.2	1
	CV3282	2021-08-28	Nigeria	Edo State	6.6342	5.9304	B.1.617.2	1
	CV3283	2021-08-28	Nigeria	Edo State	6.6342	5.9304	B.1.617.2	1
	CV3074	2021-08-28	Nigeria	Ekiti State	7.719	5.311	B.1.617.2	1
	CV3284	2021-08-29	Nigeria	Edo State	6.6342	5.9304	B.1.617.2	1
	CV3285	2021-08-29	Nigeria	Edo State	6.6342	5.9304	B.1.617.2	1
	CV3286	2021-08-29	Nigeria	Edo State	6.6342	5.9304	B.1.617.2	1
	CV3287	2021-08-29	Nigeria	Edo State	6.6342	5.9304	B.1.617.2	1
	CV3288	2021-08-30	Nigeria	Edo State	6.6342	5.9304	B.1.617.2	1
	CV3289	2021-08-30	Nigeria	Edo State	6.6342	5.9304	B.1.617.2	1
	CV3290	2021-08-30	Nigeria	Edo State	6.6342	5.9304	B.1.617.2	1
	CV3291	2021-08-30	Nigeria	Edo State	6.6342	5.9304	B.1.617.2	1
	CV3292	2021-08-30	Nigeria	Edo State	6.6342	5.9304	B.1.617.2	1
	CV3293	2021-08-30	Nigeria	Edo State	6.6342	5.9304	B.1.617.2	1
	CV3294	2021-08-30	Nigeria	Edo State	6.6342	5.9304	B.1.617.2	1
	CV3295	2021-08-30	Nigeria	Edo State	6.6342	5.9304	B.1.617.2	1
	CV3296	2021-08-30	Nigeria	Edo State	6.6342	5.9304	B.1.617.2	1
	CV3297	2021-08-30	Nigeria	Edo State	6.6342	5.9304	B.1.617.2	1
	CV3298	2021-08-30	Nigeria	Edo State	6.6342	5.9304	B.1.617.2	1
	CV3301	2021-08-30	Nigeria	Edo State	6.6342	5.9304	B.1.617.2	1
	CV3302	2021-08-30	Nigeria	Edo State	6.6342	5.9304	B.1.617.2	1
	CV3303	2021-08-30	Nigeria	Edo State	6.6342	5.9304	B.1.617.2	1
	CV3304	2021-08-30	Nigeria	Edo State	6.6342	5.9304	B.1.617.2	1
	CV3305	2021-08-30	Nigeria	Edo State	6.6342	5.9304	B.1.617.2	1
	CV3306	2021-08-30	Nigeria	Edo State	6.6342	5.9304	B.1.617.2	1
	CV3307	2021-08-30	Nigeria	Edo State	6.6342	5.9304	B.1.617.2	1
	CV3308	2021-08-30	Nigeria	Edo State	6.6342	5.9304	B.1.617.2	1
	CV3315	2021-08-30	Nigeria	Edo State	6.6342	5.9304	B.1.617.2	1
	CV3331	2021-08-30	Nigeria	Edo State	6.6342	5.9304	B.1.617.2	1
	CV3035	2021-08-30	Nigeria	Ekiti State	7.719	5.311	B.1.617.2	1
	CV3057	2021-08-30	Nigeria	Ekiti State	7.719	5.311	B.1.617.2	1
	CV3058	2021-08-30	Nigeria	Ekiti State	7.719	5.311	B.1.617.2	1
	CV3059	2021-08-30	Nigeria	Ekiti State	7.719	5.311	B.1.617.2	1
	CV3061	2021-08-30	Nigeria	Ekiti State	7.719	5.311	B.1.617.2	1
	CV3065	2021-08-30	Nigeria	Ekiti State	7.719	5.311	B.1.617.2	1
	CV3075	2021-08-30	Nigeria	Ekiti State	7.719	5.311	B.1.617.2	1
	CV3076	2021-08-30	Nigeria	Ekiti State	7.719	5.311	B.1.617.2	1
	CV3082	2021-08-30	Nigeria	Ekiti State	7.719	5.311	B.1.617.2	1
	CV3083	2021-08-30	Nigeria	Ekiti State	7.719	5.311	B.1.617.2	1
	CV3085	2021-08-30	Nigeria	Ekiti State	7.719	5.311	B.1.617.2	1
	CV3086	2021-08-30	Nigeria	Ekiti State	7.719	5.311	B.1.617.2	1
	CV3087	2021-08-30	Nigeria	Ekiti State	7.719	5.311	B.1.617.2	1
	CV3090	2021-08-30	Nigeria	Ekiti State	7.719	5.311	B.1.617.2	1
	CV3091	2021-08-30	Nigeria	Ekiti State	7.719	5.311	B.1.617.2	1
	CV3093	2021-08-30	Nigeria	Ekiti State	7.719	5.311	B.1.617.2	1
	CV3099	2021-08-30	Nigeria	Ekiti State	7.719	5.311	B.1.617.2	1
	CV3100	2021-08-30	Nigeria	Ekiti State	7.719	5.311	B.1.617.2	1
	CV3101	2021-08-30	Nigeria	Ekiti State	7.719	5.311	B.1.617.2	1
	CV3103	2021-08-30	Nigeria	Ekiti State	7.719	5.311	B.1.617.2	1
	CV3112	2021-08-30	Nigeria	Ekiti State	7.719	5.311	B.1.617.2	1
	CV3114	2021-08-30	Nigeria	Ekiti State	7.719	5.311	B.1.617.2	1
	CV2909	2021-08-30	Nigeria	Osun State	7.5629	4.52	B.1.617.2	1
	CV2910	2021-08-30	Nigeria	Osun State	7.5629	4.52	B.1.617.2	1
	CV2913	2021-08-30	Nigeria	Osun State	7.5629	4.52	B.1.617.2	1
	CV2914	2021-08-30	Nigeria	Osun State	7.5629	4.52	B.1.617.2	1
	CV2915	2021-08-30	Nigeria	Osun State	7.5629	4.52	B.1.617.2	1
	CV2682	2021-08-30	Nigeria	Rivers State	4.8396	6.9112	B.1.617.2	1
	CV2747	2021-08-30	Nigeria	Rivers State	4.8396	6.9112	B.1.617.2	1
	CV2748	2021-08-30	Nigeria	Rivers State	4.8396	6.9112	B.1.617.2	1
	CV2749	2021-08-30	Nigeria	Rivers State	4.8396	6.9112	B.1.617.2	1
	CV2750	2021-08-30	Nigeria	Rivers State	4.8396	6.9112	B.1.617.2	1
	CV2751	2021-08-30	Nigeria	Rivers State	4.8396	6.9112	B.1.617.2	1
	CV2753	2021-08-30	Nigeria	Rivers State	4.8396	6.9112	B.1.617.2	1
	CV2754	2021-08-30	Nigeria	Rivers State	4.8396	6.9112	B.1.617.2	1
	CV2759	2021-08-30	Nigeria	Rivers State	4.8396	6.9112	B.1.617.2	1
	CV2760	2021-08-30	Nigeria	Rivers State	4.8396	6.9112	B.1.617.2	1
	CV2761	2021-08-30	Nigeria	Rivers State	4.8396	6.9112	B.1.617.2	1
	CV2762	2021-08-30	Nigeria	Rivers State	4.8396	6.9112	B.1.617.2	1
	CV2763	2021-08-30	Nigeria	Rivers State	4.8396	6.9112	B.1.617.2	1
	CV3299	2021-08-31	Nigeria	Edo State	6.6342	5.9304	B.1.617.2	1
	CV3300	2021-08-31	Nigeria	Edo State	6.6342	5.9304	B.1.617.2	1
	CV3309	2021-08-31	Nigeria	Edo State	6.6342	5.9304	B.1.617.2	1
	CV3310	2021-08-31	Nigeria	Edo State	6.6342	5.9304	B.1.617.2	1
	CV3311	2021-08-31	Nigeria	Edo State	6.6342	5.9304	B.1.617.2	1
	CV3312	2021-08-31	Nigeria	Edo State	6.6342	5.9304	B.1.617.2	1
	CV3313	2021-08-31	Nigeria	Edo State	6.6342	5.9304	B.1.617.2	1
	CV3314	2021-08-31	Nigeria	Edo State	6.6342	5.9304	B.1.617.2	1
	CV3316	2021-08-31	Nigeria	Edo State	6.6342	5.9304	B.1.617.2	1
	CV3046	2021-08-31	Nigeria	Ekiti State	7.719	5.311	B.1.617.2	1
	CV3052	2021-08-31	Nigeria	Ekiti State	7.719	5.311	B.1.617.2	1
	CV3053	2021-08-31	Nigeria	Ekiti State	7.719	5.311	B.1.617.2	1
	CV3054	2021-08-31	Nigeria	Ekiti State	7.719	5.311	B.1.617.2	1
	CV3055	2021-08-31	Nigeria	Ekiti State	7.719	5.311	B.1.617.2	1
	CV3056	2021-08-31	Nigeria	Ekiti State	7.719	5.311	B.1.617.2	1
	CV3062	2021-08-31	Nigeria	Ekiti State	7.719	5.311	B.1.617.2	1
	CV3063	2021-08-31	Nigeria	Ekiti State	7.719	5.311	B.1.617.2	1
	CV3088	2021-08-31	Nigeria	Ekiti State	7.719	5.311	B.1.617.2	1
	CV3089	2021-08-31	Nigeria	Ekiti State	7.719	5.311	B.1.617.2	1
	CV2916	2021-08-31	Nigeria	Osun State	7.5629	4.52	B.1.617.2	1
	CV4098	2021-08-31	Nigeria	Rivers State	4.8396	6.9112	B.1.617.2	1
	CV4099	2021-08-31	Nigeria	Rivers State	4.8396	6.9112	B.1.617.2	1
	CV4100	2021-08-31	Nigeria	Rivers State	4.8396	6.9112	B.1.617.2	1
	CV3317	2021-09-01	Nigeria	Edo State	6.6342	5.9304	B.1.617.2	1
	CV3318	2021-09-01	Nigeria	Edo State	6.6342	5.9304	B.1.617.2	1
	CV3319	2021-09-01	Nigeria	Edo State	6.6342	5.9304	B.1.617.2	1
	CV3320	2021-09-01	Nigeria	Edo State	6.6342	5.9304	B.1.617.2	1
	CV3321	2021-09-01	Nigeria	Edo State	6.6342	5.9304	B.1.617.2	1
	CV3322	2021-09-01	Nigeria	Edo State	6.6342	5.9304	B.1.617.2	1
	CV3323	2021-09-01	Nigeria	Edo State	6.6342	5.9304	B.1.617.2	1
	CV3324	2021-09-01	Nigeria	Edo State	6.6342	5.9304	B.1.617.2	1
	CV3325	2021-09-01	Nigeria	Edo State	6.6342	5.9304	B.1.617.2	1
	CV3326	2021-09-01	Nigeria	Edo State	6.6342	5.9304	B.1.617.2	1
	CV3327	2021-09-01	Nigeria	Edo State	6.6342	5.9304	B.1.617.2	1
	CV3328	2021-09-01	Nigeria	Edo State	6.6342	5.9304	B.1.617.2	1
	CV3032	2021-09-01	Nigeria	Ekiti State	7.719	5.311	B.1.617.2	1
	CV3036	2021-09-01	Nigeria	Ekiti State	7.719	5.311	B.1.617.2	1
	CV3041	2021-09-01	Nigeria	Ekiti State	7.719	5.311	B.1.617.2	1
	CV3042	2021-09-01	Nigeria	Ekiti State	7.719	5.311	B.1.617.2	1
	CV3043	2021-09-01	Nigeria	Ekiti State	7.719	5.311	B.1.617.2	1
	CV3044	2021-09-01	Nigeria	Ekiti State	7.719	5.311	B.1.617.2	1
	CV3045	2021-09-01	Nigeria	Ekiti State	7.719	5.311	B.1.617.2	1
	CV3047	2021-09-01	Nigeria	Ekiti State	7.719	5.311	B.1.617.2	1
	CV3048	2021-09-01	Nigeria	Ekiti State	7.719	5.311	B.1.617.2	1
	CV3049	2021-09-01	Nigeria	Ekiti State	7.719	5.311	B.1.617.2	1
	CV3071	2021-09-01	Nigeria	Ekiti State	7.719	5.311	B.1.617.2	1
	CV2917	2021-09-01	Nigeria	Osun State	7.5629	4.52	B.1.617.2	1
	CV2918	2021-09-01	Nigeria	Osun State	7.5629	4.52	B.1.617.2	1
	CV2920	2021-09-01	Nigeria	Osun State	7.5629	4.52	B.1.617.2	1
	CV2921	2021-09-01	Nigeria	Osun State	7.5629	4.52	B.1.617.2	1
	CV2922	2021-09-01	Nigeria	Osun State	7.5629	4.52	B.1.617.2	1
	CV4103	2021-09-01	Nigeria	Rivers State	4.8396	6.9112	B.1.617.2	1
	CV4104	2021-09-01	Nigeria	Rivers State	4.8396	6.9112	B.1.617.2	1
	CV4105	2021-09-01	Nigeria	Rivers State	4.8396	6.9112	B.1.617.2	1
	CV4106	2021-09-01	Nigeria	Rivers State	4.8396	6.9112	B.1.617.2	1
	CV4107	2021-09-01	Nigeria	Rivers State	4.8396	6.9112	B.1.617.2	1
	CV3329	2021-09-02	Nigeria	Edo State	6.6342	5.9304	B.1.617.2	1
	CV3330	2021-09-02	Nigeria	Edo State	6.6342	5.9304	B.1.617.2	1
	CV3332	2021-09-02	Nigeria	Edo State	6.6342	5.9304	B.1.617.2	1
	CV3333	2021-09-02	Nigeria	Edo State	6.6342	5.9304	B.1.617.2	1
	CV3334	2021-09-02	Nigeria	Edo State	6.6342	5.9304	B.1.617.2	1
	CV3335	2021-09-02	Nigeria	Edo State	6.6342	5.9304	B.1.617.2	1
	CV3336	2021-09-02	Nigeria	Edo State	6.6342	5.9304	B.1.617.2	1
	CV3033	2021-09-02	Nigeria	Ekiti State	7.719	5.311	B.1.617.2	1
	CV3034	2021-09-02	Nigeria	Ekiti State	7.719	5.311	B.1.617.2	1
	CV3050	2021-09-02	Nigeria	Ekiti State	7.719	5.311	B.1.617.2	1
	CV3051	2021-09-02	Nigeria	Ekiti State	7.719	5.311	B.1.617.2	1
	CV3064	2021-09-02	Nigeria	Ekiti State	7.719	5.311	B.1.617.2	1
	CV3070	2021-09-02	Nigeria	Ekiti State	7.719	5.311	B.1.617.2	1
	CV3113	2021-09-02	Nigeria	Ekiti State	7.719	5.311	B.1.617.2	1
	CV3513	2021-09-02	Nigeria	Kwara State	8.9669	4.3874	B.1.617.2	1
	CV3514	2021-09-02	Nigeria	Kwara State	8.9669	4.3874	B.1.617.2	1
	CV3515	2021-09-02	Nigeria	Kwara State	8.9669	4.3874	B.1.617.2	1
	CV3516	2021-09-02	Nigeria	Kwara State	8.9669	4.3874	B.1.617.2	1
	CV3517	2021-09-02	Nigeria	Kwara State	8.9669	4.3874	B.1.617.2	1
	CV3518	2021-09-02	Nigeria	Kwara State	8.9669	4.3874	B.1.617.2	1
	CV3519	2021-09-02	Nigeria	Kwara State	8.9669	4.3874	B.1.617.2	1
	CV3562	2021-09-02	Nigeria	Kwara State	8.9669	4.3874	B.1.617.2	1
	CV3572	2021-09-02	Nigeria	Kwara State	8.9669	4.3874	B.1.617.2	1
	CV3573	2021-09-02	Nigeria	Kwara State	8.9669	4.3874	B.1.617.2	1
	CV3574	2021-09-02	Nigeria	Kwara State	8.9669	4.3874	B.1.617.2	1
	CV3575	2021-09-02	Nigeria	Kwara State	8.9669	4.3874	B.1.617.2	1
	CV2923	2021-09-02	Nigeria	Osun State	7.5629	4.52	B.1.617.2	1
	CV2924	2021-09-02	Nigeria	Osun State	7.5629	4.52	B.1.617.2	1
	CV2925	2021-09-02	Nigeria	Osun State	7.5629	4.52	B.1.617.2	1
	CV3786	2021-09-02	Nigeria	Oyo State	8.1574	3.6147	B.1.617.2	1
	CV3787	2021-09-02	Nigeria	Oyo State	8.1574	3.6147	B.1.617.2	1
	CV3788	2021-09-02	Nigeria	Oyo State	8.1574	3.6147	B.1.617.2	1
	CV3789	2021-09-02	Nigeria	Oyo State	8.1574	3.6147	B.1.617.2	1
	CV3790	2021-09-02	Nigeria	Oyo State	8.1574	3.6147	B.1.617.2	1
	CV3791	2021-09-02	Nigeria	Oyo State	8.1574	3.6147	B.1.617.2	1
	CV3792	2021-09-02	Nigeria	Oyo State	8.1574	3.6147	B.1.617.2	1
	CV3793	2021-09-02	Nigeria	Oyo State	8.1574	3.6147	B.1.617.2	1
	CV3794	2021-09-02	Nigeria	Oyo State	8.1574	3.6147	B.1.617.2	1
	CV3796	2021-09-02	Nigeria	Oyo State	8.1574	3.6147	B.1.617.2	1
	CV3797	2021-09-02	Nigeria	Oyo State	8.1574	3.6147	B.1.617.2	1
	CV3798	2021-09-02	Nigeria	Oyo State	8.1574	3.6147	B.1.617.2	1
	CV3800	2021-09-02	Nigeria	Oyo State	8.1574	3.6147	B.1.617.2	1
	CV3801	2021-09-02	Nigeria	Oyo State	8.1574	3.6147	B.1.617.2	1
	CV3802	2021-09-02	Nigeria	Oyo State	8.1574	3.6147	B.1.617.2	1
	CV3803	2021-09-02	Nigeria	Oyo State	8.1574	3.6147	B.1.617.2	1
	CV3804	2021-09-02	Nigeria	Oyo State	8.1574	3.6147	B.1.617.2	1
	CV3805	2021-09-02	Nigeria	Oyo State	8.1574	3.6147	B.1.617.2	1
	CV3806	2021-09-02	Nigeria	Oyo State	8.1574	3.6147	B.1.617.2	1
	CV3807	2021-09-02	Nigeria	Oyo State	8.1574	3.6147	B.1.617.2	1
	CV3808	2021-09-02	Nigeria	Oyo State	8.1574	3.6147	B.1.617.2	1
	CV4108	2021-09-02	Nigeria	Rivers State	4.8396	6.9112	B.1.617.2	1
	CV4109	2021-09-02	Nigeria	Rivers State	4.8396	6.9112	B.1.617.2	1
	CV4110	2021-09-02	Nigeria	Rivers State	4.8396	6.9112	B.1.617.2	1
	CV4111	2021-09-02	Nigeria	Rivers State	4.8396	6.9112	B.1.617.2	1
	CV4112	2021-09-02	Nigeria	Rivers State	4.8396	6.9112	B.1.617.2	1
	CV4113	2021-09-02	Nigeria	Rivers State	4.8396	6.9112	B.1.617.2	1
	CV4114	2021-09-02	Nigeria	Rivers State	4.8396	6.9112	B.1.617.2	1
	CV3337	2021-09-03	Nigeria	Edo State	6.6342	5.9304	B.1.617.2	1
	CV3338	2021-09-03	Nigeria	Edo State	6.6342	5.9304	B.1.617.2	1
	CV3347	2021-09-03	Nigeria	Edo State	6.6342	5.9304	B.1.617.2	1
	CV3370	2021-09-03	Nigeria	Edo State	6.6342	5.9304	B.1.617.2	1
	CV3400	2021-09-03	Nigeria	Edo State	6.6342	5.9304	B.1.617.2	1
	CV3409	2021-09-03	Nigeria	Edo State	6.6342	5.9304	B.1.617.2	1
	CV3410	2021-09-03	Nigeria	Edo State	6.6342	5.9304	B.1.617.2	1
	CV3458	2021-09-03	Nigeria	Edo State	6.6342	5.9304	B.1.617.2	1
	CV3459	2021-09-03	Nigeria	Edo State	6.6342	5.9304	B.1.617.2	1
	CV3038	2021-09-03	Nigeria	Ekiti State	7.719	5.311	B.1.617.2	1
	CV3066	2021-09-03	Nigeria	Ekiti State	7.719	5.311	B.1.617.2	1
	CV3068	2021-09-03	Nigeria	Ekiti State	7.719	5.311	B.1.617.2	1
	CV3073	2021-09-03	Nigeria	Ekiti State	7.719	5.311	B.1.617.2	1
	CV3081	2021-09-03	Nigeria	Ekiti State	7.719	5.311	B.1.617.2	1
	CV3095	2021-09-03	Nigeria	Ekiti State	7.719	5.311	B.1.617.2	1
	CV3102	2021-09-03	Nigeria	Ekiti State	7.719	5.311	B.1.617.2	1
	CV3023	2021-09-03	Nigeria	Ondo State	6.9149	5.1478	B.1.617.2	1
	CV2926	2021-09-03	Nigeria	Osun State	7.5629	4.52	B.1.617.2	1
	CV2927	2021-09-03	Nigeria	Osun State	7.5629	4.52	B.1.617.2	1
	CV2928	2021-09-03	Nigeria	Osun State	7.5629	4.52	B.1.617.2	1
	CV2929	2021-09-03	Nigeria	Osun State	7.5629	4.52	B.1.617.2	1
	CV2930	2021-09-03	Nigeria	Osun State	7.5629	4.52	B.1.617.2	1
	CV3592	2021-09-03	Nigeria	Oyo State	8.1574	3.6147	B.1.617.2	1
	CV3593	2021-09-03	Nigeria	Oyo State	8.1574	3.6147	B.1.617.2	1
	CV3594	2021-09-03	Nigeria	Oyo State	8.1574	3.6147	B.1.617.2	1
	CV3595	2021-09-03	Nigeria	Oyo State	8.1574	3.6147	B.1.617.2	1
	CV3596	2021-09-03	Nigeria	Oyo State	8.1574	3.6147	B.1.617.2	1
	CV3597	2021-09-03	Nigeria	Oyo State	8.1574	3.6147	B.1.617.2	1
	CV3598	2021-09-03	Nigeria	Oyo State	8.1574	3.6147	B.1.617.2	1
	CV3599	2021-09-03	Nigeria	Oyo State	8.1574	3.6147	B.1.617.2	1
	CV3600	2021-09-03	Nigeria	Oyo State	8.1574	3.6147	B.1.617.2	1
	CV3601	2021-09-03	Nigeria	Oyo State	8.1574	3.6147	B.1.617.2	1
	CV3602	2021-09-03	Nigeria	Oyo State	8.1574	3.6147	B.1.617.2	1
	CV3603	2021-09-03	Nigeria	Oyo State	8.1574	3.6147	B.1.617.2	1
	CV3604	2021-09-03	Nigeria	Oyo State	8.1574	3.6147	B.1.617.2	1
	CV3605	2021-09-03	Nigeria	Oyo State	8.1574	3.6147	B.1.617.2	1
	CV3606	2021-09-03	Nigeria	Oyo State	8.1574	3.6147	B.1.617.2	1
	CV3607	2021-09-03	Nigeria	Oyo State	8.1574	3.6147	B.1.617.2	1
	CV3608	2021-09-03	Nigeria	Oyo State	8.1574	3.6147	B.1.617.2	1
	CV3609	2021-09-03	Nigeria	Oyo State	8.1574	3.6147	B.1.617.2	1
	CV3610	2021-09-03	Nigeria	Oyo State	8.1574	3.6147	B.1.617.2	1
	CV3611	2021-09-03	Nigeria	Oyo State	8.1574	3.6147	B.1.617.2	1
	CV3612	2021-09-03	Nigeria	Oyo State	8.1574	3.6147	B.1.617.2	1
	CV3613	2021-09-03	Nigeria	Oyo State	8.1574	3.6147	B.1.617.2	1
	CV3614	2021-09-03	Nigeria	Oyo State	8.1574	3.6147	B.1.617.2	1
	CV3615	2021-09-03	Nigeria	Oyo State	8.1574	3.6147	B.1.617.2	1
	CV3616	2021-09-03	Nigeria	Oyo State	8.1574	3.6147	B.1.617.2	1
	CV3617	2021-09-03	Nigeria	Oyo State	8.1574	3.6147	B.1.617.2	1
	CV3618	2021-09-03	Nigeria	Oyo State	8.1574	3.6147	B.1.617.2	1
	CV3619	2021-09-03	Nigeria	Oyo State	8.1574	3.6147	B.1.617.2	1
	CV3117	2021-09-03	Nigeria	Rivers State	4.8396	6.9112	B.1.617.2	1
	CV3118	2021-09-03	Nigeria	Rivers State	4.8396	6.9112	B.1.617.2	1
	CV3119	2021-09-03	Nigeria	Rivers State	4.8396	6.9112	B.1.617.2	1
	CV3120	2021-09-03	Nigeria	Rivers State	4.8396	6.9112	B.1.617.2	1
	CV3121	2021-09-03	Nigeria	Rivers State	4.8396	6.9112	B.1.617.2	1
	CV3122	2021-09-03	Nigeria	Rivers State	4.8396	6.9112	B.1.617.2	1
	CV3123	2021-09-03	Nigeria	Rivers State	4.8396	6.9112	B.1.617.2	1
	CV3124	2021-09-03	Nigeria	Rivers State	4.8396	6.9112	B.1.617.2	1
	CV3125	2021-09-03	Nigeria	Rivers State	4.8396	6.9112	B.1.617.2	1
	CV3126	2021-09-03	Nigeria	Rivers State	4.8396	6.9112	B.1.617.2	1
	CV3127	2021-09-03	Nigeria	Rivers State	4.8396	6.9112	B.1.617.2	1
	CV4115	2021-09-03	Nigeria	Rivers State	4.8396	6.9112	B.1.617.2	1
	CV4116	2021-09-03	Nigeria	Rivers State	4.8396	6.9112	B.1.617.2	1
	CV4117	2021-09-03	Nigeria	Rivers State	4.8396	6.9112	B.1.617.2	1
	CV3371	2021-09-04	Nigeria	Edo State	6.6342	5.9304	B.1.617.2	1
	CV3394	2021-09-04	Nigeria	Edo State	6.6342	5.9304	B.1.617.2	1
	CV3395	2021-09-04	Nigeria	Edo State	6.6342	5.9304	B.1.617.2	1
	CV3397	2021-09-04	Nigeria	Edo State	6.6342	5.9304	B.1.617.2	1
	CV3398	2021-09-04	Nigeria	Edo State	6.6342	5.9304	B.1.617.2	1
	CV3412	2021-09-04	Nigeria	Edo State	6.6342	5.9304	B.1.617.2	1
	CV4253	2021-09-04	Nigeria	Edo State	6.6342	5.9304	B.1.617.2	1
	CV3620	2021-09-04	Nigeria	Oyo State	8.1574	3.6147	B.1.617.2	1
	CV3621	2021-09-04	Nigeria	Oyo State	8.1574	3.6147	B.1.617.2	1
	CV3622	2021-09-04	Nigeria	Oyo State	8.1574	3.6147	B.1.617.2	1
	CV3623	2021-09-04	Nigeria	Oyo State	8.1574	3.6147	B.1.617.2	1
	CV3624	2021-09-04	Nigeria	Oyo State	8.1574	3.6147	B.1.617.2	1
[truncated: 600 more rows]
